# Supplementary material for: MICHELINdb: a web-based tool for mining of helminth-microbiota interaction datasets, and a meta-analysis of current research
Source: Microbiome. 2020 Feb 3;8:10. doi: 10.1186/s40168-019-0782-7 (PMC6996195; doi:10.1186/s40168-019-0782-7)
Supplement: Supplementary file 2 — Additional file 1: Table S1. Studies investigating the relationships between helminth parasites and vertebrate gut microbiota included in the MICrobiome HELminth INteractions database (MICHELINdb). Studies from which datasets included in the meta-analysis were retrieved are indicated in green. [file 40168_2019_782_MOESM1_ESM.xlsx]

## Sheet: All_studies_in_MICHELINdb
Supplementary Table 1. Studies investigating the relationships between helminth parasites and vertebrate gut microbiota included in the MICrobiome HELminth INteractions database (MICHELINdb). Studies from which datasets included in the meta-analysis were retrieved are indicated in green.
PMID	DOI	Hosts	Parasites	Profiling microbiota methods	16S rRNA hypervariable region	Title	Journal	Year	Authors
20848461	https://doi.org/10.1002/ibd.21299	Mouse (Mus musculus)	Heligmosomoides polygyrus	Cloned 16S rRNA gene sequencing, qPCR total bacteria	NA	Alteration of the murine gut microbiota during infection with the parasitic helminth Heligmosomoides polygyrus	Inflammatory Bowel Diseases	2010	Seth T. Walk, Arthur M. Blum Sarah Ang-Sheng Ewing Joel V. Weinstock, Vincent B. Young,
21931709	https://doi.org/10.1371/journal.pone.0024417	Cattle (Bos taurus)	Ostertagia ostertagi	High throughput sequencing of 16S rRNA amplicons (Roche 454)	V3–V5	Metagenome Plasticity of the Bovine Abomasal Microbiota in Immune Animals in Response to Ostertagia Ostertagi Infection	PLoS One	2011	Robert W. Li , Sitao Wu, Weizhong Li, Ying Huang, Louis C. Gasbarre
23166490	https://doi.org/10.1371/journal.ppat.1003000	Macaca mulatta	Trichuris trichiura	High throughput sequencing of 16S rRNA amplicons (Illumina)	V4	Therapeutic Helminth Infection of Macaques with Idiopathic Chronic Diarrhea Alters the Inflammatory Signature and Mucosal Microbiota of the Colon	PLoS Pathogens	2012	Mara Jana Broadhurst, Amir Ardeshir, Bittoo Kanwar, Julie Mirpuri, Uma Mahesh Gundra, Jacqueline M. Leung, Kirsten E. Wiens, Ivan Vujkovic-Cvijin, Charlie C. Kim, Felix Yarovinsky, Nicholas W. Lerche, Joseph M. McCune, P’ng Loke
22532855	https://doi.org/10.1371/journal.pone.0035470	Pig (Sus scrofa domestica)	Trichuris suis	Whole metagenome shotgun sequencing (Illumina)	NA	Worm Burden-Dependent Disruption of the Porcine Colon Microbiota by Trichuris suis Infection	PLoS One	2012	Sitao Wu, Robert W. Li , Weizhong Li, Ethiopia Beshah, Harry D. Dawson, Joseph F. Urban Jr
22493085	https://doi.org/10.1128/IAI.00141-12	Pig (Sus scrofa domestica)	Trichuris suis	Whole metagenome shotgun sequencing (Roche 454), High throughput sequencing of 16S rRNA amplicons (Roche 454)	V3–V5	Alterations in the Porcine Colon Microbiota Induced by the Gastrointestinal Nematode Trichuris suis	Infection and Immunity	2012	Robert W. Li, Sitao Wu, Weizhong Li, Karl Navarro, Robin D. Couch, Dolores Hill, Joseph F. Urban, Jr.
24124574	https://doi.org/10.1371/journal.pone.0076573	Human (Homo sapiens)	Ascaris lumbricoides, Trichuris trichiura	High throughput sequencing of 16S rRNA amplicons (Roche 454)	V3–V5	Patent Human Infections with the Whipworm, Trichuris trichiura, Are Not Associated with Alterations in the Faecal Microbiota	PLoS One	2013	Philip Cooper, Alan W. Walker, Jorge Reyes, Martha Chico, Susannah J. Salter, Maritza Vaca, Julian Parkhill
24040152	https://doi.org/10.1371/journal.pone.0074026	Mouse (Mus musculus)	Heligmosomoides polygyrus bakeri	Cloned 16S rRNA amplicon qPCR	V3	Small Intestinal Nematode Infection of Mice Is Associated with Increased Enterobacterial Loads alongside the Intestinal Tract	PLoS One	2013	Sebastian Rausch , Josephin Held, André Fischer, Markus M. Heimesaat, Anja A. Kühl, Stefan Bereswill, Susanne Hartmann
23925654	https://doi.org/10.1096/fj.13-232751	Hamster (Mesocricetus auratus)	Opisthorchis viverrini	High throughput sequencing of 16S rRNA amplicons (Roche 454)	V7-V9	Infection with the carcinogenic liver fluke Opisthorchis viverrini modifies intestinal and biliary microbiome	The FASEB Journal	2013	Jordan L. Plieskatt, Raksawan Deenonpoe, Jason P. Mulvenna, Lutz Krause, Banchob Sripa, Jeffrey M. Bethony, and Paul J. Brindley
24851867	https://doi.org/10.1371/journal.pntd.0002880	Human (Homo sapiens)	Trichuris spp., Ascaris spp., Hookworms	High throughput sequencing of 16S rRNA amplicons (Illumina)	V4	Helminth Colonization Is Associated with Increased Diversity of the Gut Microbiota	PLoS Negl Trop Dis	2014	Soo Ching Lee, Mei San Tang, Yvonne A. L. Lim , Seow Huey Choy, Zachary D. Kurtz, Laura M. Cox, Uma Mahesh Gundra, Ilseung Cho, Richard Bonneau, Martin J. Blaser, Kek Heng Chua, P'ng Loke
24795483	https://doi.org/10.1093/infdis/jiu256	Human (Homo sapiens)	Necator americanus	High throughput sequencing of 16S rRNA amplicons (Roche 454)	V1-V3, V3-V5	Impact of Experimental Hookworm Infection on the Human Gut Microbiota	The Journal of Infectious Diseases	2014	Cinzia Cantacessi, Paul Giacomin, John Croese, Martha Zakrzewski, Javier Sotillo, Leisa McCann, Matthew J. Nolan, Makedonka Mitreva, Lutz Krause, Alex Loukas
25144609	https://doi.org/10.4161/gmic.32155	Mouse (Mus musculus)	Heligmosomoides polygyrus bakeri	qPCR	NA	Commensal–pathogen interactions in the intestinal tract: Lactobacilli promote infection with, and are promoted by, helminth parasites	Gut Microbes	2014	Lisa A Reynolds, Katherine A Smith, Kara J Filbey, Yvonne Harcus, James P Hewitson, Stephen A Redpath, Yanet Valdez, María J Yebra, B Brett Finlay & Rick M Maizels
26381211	https://doi.org/10.1038/srep13797	Human (Homo sapiens)	Necator americanus	High throughput sequencing of 16S rRNA amplicons (Roche 454)	V1-V3	Experimental hookworm infection and escalating gluten challenges are associated with increased microbial richness in celiac subjects	Scientific Reports	2015	Paul Giacomin, Martha Zakrzewski, John Croese, Xiaopei Su, Javier Sotillo, Leisa McCann, Severine Navarro, Makedonka Mitreva, Lutz Krause, Alex Loukas, Cinzia Cantacessi
25942314	https://doi.org/10.1371/journal.pone.0125495	Mouse (Mus musculus)	Trichuris muris	High throughput sequencing of 16S rRNA amplicons (Illumina)	V4	Chronic Trichuris muris Infection Decreases Diversity of the Intestinal Microbiota and Concomitantly Increases the Abundance of Lactobacilli	PLoS One	2015	Jacob Bak Holm , Daniel Sorobetea , Pia Kiilerich, Yuliaxis Ramayo-Caldas, Jordi Estellé, Tao Ma, Lise Madsen, Karsten Kristiansen , Marcus Svensson-Frej
25938477	https://doi.org/10.1371/journal.pone.0125945	Mouse (Mus musculus)	Trichuris muris	High throughput sequencing of 16S rRNA amplicons (Roche 454)	V1-V3	Chronic Trichuris muris Infection in C57BL/6 Mice Causes Significant Changes in Host Microbiota and Metabolome: Effects Reversed by Pathogen Clearance	PLoS One	2015	Ashley Houlden, Kelly S. Hayes, Allison J. Bancroft, John J. Worthington, Ping Wang, Richard K. Grencis , Ian S. Roberts
26377648	https://doi.org/10.1186/s40168-015-0103-8	Mouse (Mus musculus)	Nippostrongylus brasiliensis	High throughput sequencing of 16S rRNA amplicons (Illumina)	V3-V4	Type 2 immunity-dependent reduction of segmented filamentous bacteria in mice infected with the helminthic parasite Nippostrongylus brasiliensis	Microbiome	2015	W. Florian Fricke, Yang Song, An-Jiang Wang, Allen Smith, Viktoriya Grinchuk, Chenlin Pei, Bing Ma, Nonghua Lu, Joseph F. Urban Jr., Terez Shea-Donohue and Aiping Zhao
26150661	https://doi.org/10.1098/rstb.2014.0295	Wild yellow-necked mouse (Apodemus flavicollis)	Heligmosomoides polygyrus bakeri, Syphacia spp., Hymenolepis spp.	High throughput sequencing of 16S rRNA amplicons (Roche 454)	V1-V3	Interactions between multiple helminths and the gut microbiota in wild rodents	Philos Trans R Soc Lond B Biol Sci.	2015	Jakub Kreisinger, Géraldine Bastien, Heidi C Hauffe, Julian Marchesi, Sarah E Perkins
25942385	https://doi.org/10.1080/19490976.2015.1047128	Rat (Rattus norvegicus)	Hymenolepis diminuta	High throughput sequencing of 16S rRNA amplicons (Illumina)	V4	Alteration of the rat cecal microbiome during colonization with the helminth Hymenolepis diminuta	Gut Microbes	2015	Erin A McKenney,Lauren Williamson,Anne D Yoder,John F Rawls,Staci D Bilbo &William Parker
25934152	https://doi.org/10.1016/j.ijpara.2015.04.001	Cat (Felis catus) and dog (Canis lupus familiaris)	Giardia, Ancylostoma, Trichuris, Toxocara, Cryptosporidium, Cystoisospora	High throughput sequencing of 16S rRNA amplicons (Ion Torrent)	V4	Differences in the faecal microbiome of non-diarrhoeic clinically healthy dogs and cats associated with Giardia duodenalis infection: impact of hookworms and coccidia	International Journal for Parasitology	2015	JanŠlapeta Scot E.Dowdb Abdullah D.Alanazic Mark E.Westmana Graeme K.Browna
27827438	https://doi.org/10.1038/srep36797	Human (Homo sapiens)	Necator americanus	High throughput sequencing of 16S rRNA amplicons (Illumina)	V3-V4	Changes in duodenal tissue-associated microbiota following hookworm infection and consecutive gluten challenges in humans with coeliac disease	Scientific Reports	2016	PaulGiacomin, Martha Zakrzewski, Timothy P. Jenkins, Xiaopei Su, RafidAl-Hallaf, JohnCroese, Stefan de Vries, AndrewGrant, Makedonka Mitreva, Alex Loukas, Lutz Krause, CinziaCantacessi
27438701	https://doi.org/10.1371/journal.pone.0159770	Rabbits (Oryctolagus cuniculus)	Trichostrongylus retortaeformis	High throughput sequencing of 16S rRNA amplicons (Roche 454)	V3-V5	Impact of Helminth Infections and Nutritional Constraints on the Small Intestine Microbiota	PLoS One	2016	Isabella M. Cattadori , Aswathy Sebastian , Han Hao , Robab Katani , Istvan Albert, Kirsten E. Eilertson, Vivek Kapur, Ashutosh Pathak, Susan Mitchell
26853110	https://doi.org/10.1038/srep20606	Goats (Capra aegagrus hircus)	Haemonchus contortus	High throughput sequencing of 16S rRNA amplicons (Illumina)	V3-V4	The effect of helminth infection on the microbial composition and structure of the caprine abomasal microbiome	Scientific Reports	2016	Robert W. Li, Weizhong Li, Jiajie Sun, Peng Yu, Ransom L. Baldwin & Joseph F. Urban
27912797	https://doi.org/10.1186/s13071-016-1908-4	Cat (Felis catus)	Toxocara cati	High throughput sequencing of 16S rRNA amplicons (Illumina)	V3-V4	Helminth infections and gut microbiota – a feline perspective	Parasites & Vectors	2016	Ana M. Duarte, Timothy P. Jenkins, Maria S. Latrofa, Alessio Giannelli, Elias Papadopoulos, Luís Madeira de Carvalho, Matthew J. Nolan, Domenico Otranto and Cinzia Cantacessi
28892494	https://doi.org/10.1371/journal.pone.0184719	Human (Homo sapiens)	Ascaris lumbricoides, Trichuris trichiura, Necator americanus, Ancylostoma duodenale	High throughput sequencing of 16S rRNA amplicons (Illumina)	V3-V4	Infections by human gastrointestinal helminths are associated with changes in faecal microbiota diversity and composition	PLoS One	2017	Timothy P. Jenkins, Yasara Rathnayaka, Piyumali K. Perera, Laura E. Peachey, Matthew J. Nolan, Lutz Krause, Rupika S. Rajakaruna, Cinzia Cantacessi
28771620	https://doi.org/10.1371/journal.pone.0182205	Rat (Rattus norvegicus)	Hymenolepis diminuta	High throughput sequencing of 16S rRNA amplicons (Illumina)	V4	A benign helminth alters the host immune system and the gut microbiota in a rat model system	PLoS One	2017	Laura Wegener Parfrey, Milan Jirků, Radek Šíma, Marie Jalovecká, Bohumil Sak, Karina Grigore, Kateřina Jirků Pomajbíkova
29486796	https://doi.org/10.1186/s40168-018-0416-5	Human (Homo sapiens)	Ascaris lumbricoides, Trichuris trichiura, Necator americanus	High throughput sequencing of 16S rRNA amplicons (Illumina)	V1-V3	Differential human gut microbiome assemblages during soil-transmitted helminth infections in Indonesia and Liberia	Microbiome	2018	Bruce A. Rosa, Taniawati Supali, Lincoln Gankpala, Yenny Djuardi, Erliyani Sartono, Yanjiao Zhou, Kerstin Fischer, John Martin, Rahul Tyagi, Fatorma K. Bolay, Peter U. Fischer, Maria Yazdanbakhsh and Makedonka MitrevaEmail author
30104612	https://doi.org/10.1038/s41598-018-30412-x	Mouse - Swiss-Webster strain	Schistosoma mansoni	High throughput sequencing of 16S rRNA amplicons (Illumina)	V4	Schistosoma mansoni infection is associated with quantitative and qualitative modi cations of the mammalian intestinal microbiota	Scientific Reports	2018	Timothy P. Jenkins, Laura E. Peachey, Nadim J. Ajami, Andrew S. MacDonald, Michael H. Hsieh, Paul J. Brindley, Cinzia Cantacessi, Gabriel Rinaldi
29530088	https://doi.org/10.1186/s13071-018-2739-2	Human (Homo sapiens)	Schistosoma mansoni	High throughput sequencing of 16S rRNA amplicons (Illumina)	V3-V4	Investigations on the interplays between Schistosoma mansoni, praziquantel and the gut microbiome	Parasites & Vectors	2018	Pierre H. H. Schneeberger, Jean T. Coulibaly, Gordana Panic, Claudia Daubenberger, Morgan Gueuning, Jürg E. Frey and Jennifer Keiser
28352104	https://doi.org/10.1038/mi.2017.20	Mouse (Mus musculus)	Heligmosomoides polygyrus bakeri	High throughput sequencing of 16S rRNA amplicons (Roche 454)	V4	Helminth-induced alterations of the gut microbiota exacerbate bacterial colitis	Mucosal Immunology	2018	C Su, L Su, Y Li, SR Long, J Chang,W Zhang,WAWalker, RJ Xavier, BJ Cherayil and HN Shi
30091979	https://doi.org/10.1371/journal.pntd.0006620	Human (Homo sapiens)	Trichuris trichiura, Ancylostoma duodenale, Necator americanus, Ascaris lumbricoides and Strongyloides stercoralis	High throughput sequencing of 16S rRNA amplicons (Roche 454)	V1-V3	Dynamic changes in human-gut microbiome in relation to a placebo-controlled anthelminthic trial in Indonesia	PLoS Negl Trop Dis	2018	Ivonne Martin, Yenny Djuardi, Erliyani Sartono, Bruce A. Rosa, Taniawati Supali, Makedonka Mitreva, Jeanine J. Houwing-Duistermaat, Maria Yazdanbakhsh
30353019	https://doi.org/10.1038/s41598-018-33937-3	Human (Homo sapiens)	Strongyloides stercoralis	High throughput sequencing of 16S rRNA amplicons (Illumina)	V3-V4	A comprehensive analysis of the faecal microbiome and metabolome of Strongyloides stercoralis infected volunteers from a non-endemic area	Scientific Reports	2018	Timothy P. Jenkins, Fabio Formenti, Cecilia Castro, Chiara Piubelli, Francesca Perandin, Dora Buonfrate, Domenico Otranto, Julian L. Griffin, Lutz Krause, Zeno Bisoffi, Cinzia Cantacessi
29432771	https://doi.org/10.1016/j.ijpara.2017.11.003	Horse (Equus ferus caballus)	Cyathostomosis	High throughput sequencing of 16S rRNA amplicons (Illumina)	V3-V4	The relationships between faecal egg counts and gut microbial composition in UK Thoroughbreds infected by cyathostomins	International Journal for Parasitology	2018	L.E. Peachey, R.A. Molena, T.P. Jenkins, A. Di Cesare, D. Traversa, J.E. Hodgkinson, C. Cantacessi
29098532	https://doi.org/10.1007/s11259-017-9698-5	Sheep (Ovis aries)	Haemonchus contortus	High throughput sequencing of 16S rRNA amplicons (Illumina)	V3-V4	Microbial community and ovine host response varies with early and late stages of Haemonchus contortus infection	Veterinary Research Communications	2017	Saeed El-Ashram & Ibrahim Al Nasr & Fathi Abouhaje r& Maged El-Kemary & Guangping Huang & Güngör Dinçel & Rashid Mehmood & Min Hu & Xun Suo
29618989	https://doi.org/10.3389/fphys.2018.00272	Horse (Equus ferus caballus)	Strongyles	High throughput sequencing of 16S rRNA amplicons (Illumina)	V3-V4	Strongyle Infection and Gut Microbiota: Profiling of Resistant and Susceptible Horses Over a Grazing Season	Frontiers in Physiology	2018	Allison Clark, Guillaume Sallé, Valentine Ballan, Fabrice Reigner, Annabelle Meynadier, Jacques Cortet, Christine Koch, Mickaël Riou, Alexandra Blanchard, Núria Mach
30149004	https://doi.org/10.1016/j.exppara.2018.08.002	Mouse (Mus musculus)	Metagonimus yokogawai	High throughput sequencing of 16S rRNA amplicons (Illumina)	V3-V4	Intestinal fluke Metagonimus yokogawai infection increases probiotic Lactobacillus in mouse cecum	Experimental Parasitology	2018	Ju Yeong Kim, Eun-Min Kim, Myung-hee Yi, Jinyoung Lee, Seogwon Lee, Younjee Hwang, Dongeun Yong, Woon-Mok Sohn, Tai-Soon Yong
30473696	https://doi.org/10.3389/fimmu.2018.02557	Pig (Sus scrofa domestica)	Trichuris suis	High throughput sequencing of 16S rRNA amplicons (Illumina)	V3-V4	Mucosal Barrier and Th2 Immune Responses Are Enhanced by Dietary Inulin in Pigs Infected With Trichuris suis	Frontiers in Immunology	2018	Laura J. Myhill, Sophie Stolzenbach, Tina V. A. Hansen, Kerstin Skovgaard, C. Rune Stensvold, Lee O'Brien Andersen, Peter Nejsum, Helena Mejer, Stig M. Thamsborg, Andrew R. Williams
30323795	https://doi.org/10.3389/fmicb.2018.02292	Human (Homo sapiens)	Clonorchis sinensis	High throughput sequencing of 16S rRNA amplicons (Illumina)	V3-V4	Altered Gut Microbiota Composition in Subjects Infected With Clonorchis sinensis	Frontiers in Microbiology	2018	Meng Xu, Zhihua Jiang, Wen Huang, Jianhai Yin, Shen Ou, Yanyan Jiang, Liyu Meng, Shengkui Cao, Aiping Yu, Jianping Cao, Yujuan Shen
26114287	https://doi.org/10.1371/journal.pntd.0003861	Human (Homo sapiens)	Schistosoma haematobium	High throughput sequencing of 16S rRNA amplicons (Illumina)	V3-V4	Differences in the Faecal Microbiome in Schistosoma haematobium Infected Children vs. Uninfected Children	PLoS Negl Trop Dis	2015	Gemma Louise Kay, Andrew Millard, Martin J. Sergeant, Nicholas Midzi, Reggis Gwisai, Takafira Mduluza, Alasdair Ivens, Norman Nausch, Francisca Mutapi, Mark Pallen
30643702	https://doi.org/10.7717/peerj.6200	Human (Homo sapiens)	Giardia intestinalis; Ascaris lumbricoides; Trichuris trichiura; Cryptosporidium; Enterobius vermicularis; Entamoeba hartmanni	High throughput sequencing of 16S rRNA amplicons (Illumina)	V4	Intestinal parasitic infection alters bacterial gut microbiota in children	PeerJ — the Journal of Life and Environmental Sciences	2019	Miguel A. Toro-Londono, Katherine Bedoya-Urrego, Gisela M. Garcia-Montoya, Ana L. Galvan-Diaz, Juan F. Alzate​
30696838	https://doi.org/10.1038/s41598-018-36709-1	HUman (Homo sapiens)	Schistosoma haematobium	High throughput sequencing of 16S rRNA amplicons (Illumina)	V4	Urogenital schistosomiasis is associated with signatures of microbiome dysbiosis in Nigerian adolescents	Scientific Reports	2019	Olumide Ajibola, Aislinn D. Rowan, Clement O. Ogedengbe, Mari B. Mshelia, Damien J. Cabral, Anthonius A. Eze, Stephen Obaro, Peter Belenky
29909781	https://doi.org/10.1017/S0031182018000896	Rat (Rattus norvegicus)	Hymenolepis diminuta	High throughput sequencing of 16S rRNA amplicons (Illumina)	V4	The benign helminth Hymenolepis diminuta ameliorates chemically induced colitis in a rat model system	Parasitology	2018	Kateřina Jirků Pomajbíková, Milan Jirků, Jana Levá, Kateřina Sobotková, Evan Morien, Laura Wegener Parfrey	-	-
30623233	https://doi.org/10.1007/s00436-018-6179-x	Mouse (Mus musculus)	Clonorchis sinensis	High throughput sequencing of 16S rRNA amplicons (Illumina)	V3-V4	Chinese liver fluke Clonorchis sinensis infection changes the gut microbiome and increases probiotic Lactobacillus in mice	Parasitology Research	2019	Ju Yeong Kim, Eun-Min Kim, Myung-hee Yi, Jinyoung Lee, Seogwon Lee, Younjee Hwang, Dongeun Yong, Woon-Mok Sohn, Tai-Soon Yong
26162711	https://doi.org/10.1016/j.bbi.2015.07.006	Rats (Rattus norvegicus)	Hymenolepis diminuta	High throughput sequencing of 16S rRNA amplicons (Illumina)	V4	Got worms? Perinatal exposure to helminths prevents persistent immune sensitization and cognitive dysfunction induced by early-life infection	Brain, Behavior, and Immunity	2016	Lauren L.Williamson, Erin A.McKenney, Zoie E.Holzknecht, Christine Belliveau, John F.Rawls, Susan Poulton, William Parker, Staci D.Bilbo
29546242	DOI: 10.1126/sciadv.aap7399	Mouse (Mus musculus)	Trichuris muris	High throughput sequencing of 16S rRNA amplicons (Roche 454)	V1-V3	Manipulation of host and parasite microbiotas: Survival strategies during chronic nematode infection	Science Advances	2018	Emily C. White, Ashley Houlden, Allison J. Bancroft, Kelly S. Hayes, Marie Goldrick, Richard K. Grencis, Ian S. Roberts
31239540	https://doi.org/10.1038/s41396-019-0462-4	Sheep (Ovis aries)	Haemonchus contortus, Teladorsagia circumcincta	High throughput sequencing of 16S rRNA amplicons (Illumina)	V3-V4	Microbiome analysis as a platform R&D tool for parasitic nematode disease management	The ISME Journal	2019	Glenn Hogan, Sidney Walker, Frank Turnbull, Tania Curiao, Alison A. Morrison, Yensi Flores, Leigh Andrews, Marcus J. Claesson, Mark Tangney, Dave J. Bartley
31212833	https://doi.org/10.3390/cells8060577	Mouse (Mus musculus), Human (Homo sapiens)	glutathione S-transferase (P28GST) from Schistosoma	High throughput sequencing of 16S rRNA amplicons (Illumina)	V3-V4	Contribution of the gut microbiota in P28GST-mediated anti-inflammatory effects: experimental and clinical insights	Cells	2019	Benoît Foligné , Coline Plé, Marie Titécat, Arnaud Dendooven, Aurélien Pagny, Catherine Daniel, Elisabeth Singer, Muriel Pottier, Benjamin Bertin, Christel Neut, Dominique Deplanque, Laurent Dubuquoy, Pierre Desreumaux, Monique Capron, Annie Standaert
31138616	https://doi.org/10.1128/IAI.00275-19	Mouse (Mus musculus)	Schistosoma mansoni	High throughput sequencing of 16S rRNA amplicons (Roche 454)	V4	Schistosoma mansoni worm infection regulates the intestinal microbiota and susceptibility to colitis	Infection and Immunity	2019	Achilleas Floudasa, Gabriella Avielloa, Christian Schwartza, Ian B. Jefferyb, Paul W. O'Tooleb and Padraic G. Fallon
31015324	https://doi.org/10.1128/mBio.00519-19	Human (Homo sapiens)	Ascaris lumbricoides, Necator americanus	High throughput sequencing of 16S rRNA amplicons (Illumina)	V4	The impact of anthelmintic treatment on human gut microbiota based on cross-sectional and pre- and postdeworming comparisons in Western Kenya	mBio	2019	Alice V. Easton, Mariam Quiñones, Ivan Vujkovic-Cvijin, Rita G. Oliveira, Stella Kepha, Maurice R. Odiere, Roy M. Anderson, Yasmine Belkaid, Thomas B. Nutman
30986403	https://doi.org/10.1016/j.ijpara.2019.02.003	Horse (Equus ferus caballus)	Cyathostomosis	High throughput sequencing of 16S rRNA amplicons (Illumina)	V3-V4	Removal of adult cyathostomins alters faecal microbiota and promotes an inflammatory phenotype in horses	International Journal for Parasitology	2019	Nicola Walshe, Vivienne Duggan, Raul Cabrera-Rubio, Fiona Crispie, Paul Cotter, Orna Feehan, Grace Mulcahy
30963988	https://doi.org/10.4269/ajtmh.18-0968	Human (Homo sapiens)	Ascaris lumbricoides, Necator americanus, Trichuris trichiura	High throughput sequencing of 16S rRNA amplicons (Illumina)	V3-V4	Interactions between parasitic infections and the human gut microbiome in Odisha, India	The American Journal of Tropical Medicine and Hygiene	2019	Tiffany Huwe, Birendra Kumar Prusty, Aisurya Ray, Shaun Lee, Balachandran Ravindran, Edwin Michael
30962398	https://doi.org/10.1128/IAI.00042-19	Mouse (Mus musculus)	Heligmosomoides polygyrus	High throughput sequencing of 16S rRNA amplicons (Illumina), qPCR	V4	Suppression of obesity by an intestinal helminth through interactions with intestinal microbiota	Infection and Immunity	2019	Chikako Shimokawa, Seiji Obi, Mioko Shibata, Alex Olia, Takashi Imai, Kazutomo Suzue, Hajime Hisaeda
30952846	https://doi.org/10.1038/s41467-019-09361-0	Mouse (Mus musculus)	ES-62, glycoprotein from Acanthocheilonema viteae	High throughput sequencing of 16S rRNA amplicons (Ion Torrent)	NA	The parasitic worm product ES-62 normalises the gut microbiota bone marrow axis in inflammatory arthritis	Nature Communications	2019	James Doonan, Anuradha Tarafdar, Miguel A. Pineda, Felicity E. Lumb, Jenny Crowe, Aneesah M. Khan, Paul A. Hoskisson, Margaret M. Harnett, William Harnett
30473696	https://doi.org/10.3389/fimmu.2018.02557	Pig (Sus scrofa domestica)	Trichuris suis	High throughput sequencing of 16S rRNA amplicons (Illumina)	V3-V4	Mucosal barrier and Th2 immune responses are enhanced by dietary inulin in pigs infected with Trichuris suis	Frontiers in Immunology	2018	Laura J. Myhill, Sophie Stolzenbach, Tina V. A. Hansen, Kerstin Skovgaard, C. Rune Stensvold, Lee O'Brien Andersen, Peter Nejsum, Helena Mejer, Stig M. Thamsborg, Andrew R. Williams
30640950	https://doi.org/10.1371/journal.ppat.1007265	Mouse (Mus musculus)	Trichuris muris	High throughput sequencing of 16S rRNA amplicons (Illumina)	V3-V5	Exclusive dependence of IL-10Rα signalling on intestinal microbiota homeostasis and control of whipworm infection	PLoS Pathogens	2019	María A. Duque-Correa , Natasha A. Karp, Catherine McCarthy, Simon Forman, David Goulding, Geetha Sankaranarayanan, Timothy P. Jenkins, Adam J. Reid, Emma L. Cambridge, Carmen Ballesteros Reviriego, The Sanger Mouse Genetics Project, The 3i consortium , Werner Müller, Cinzia Cantacessi, Gordon Dougan, Richard K. Grencis, Matthew Berriman
31366962	https://doi.org/10.1038/s41598-019-47204-6	Horse (Equus ferus caballus)	Anoplocephala perfoliata, strongyles	High throughput sequencing of 16S rRNA amplicons (Illumina)	V3-V4	Dysbiosis associated with acute helminth infections in herbivorous youngstock – observations and implications	Scientific Reports	2019	Laura E. Peachey, Cecilia Castro, Rebecca A. Molena, Timothy P. Jenkins, Julian L. Griffin, Cinzia Cantacessi
