# Supplementary material for: MICHELINdb: a web-based tool for mining of helminth-microbiota interaction datasets, and a meta-analysis of current research
Source: Microbiome. 2020 Feb 3;8:10. doi: 10.1186/s40168-019-0782-7 (PMC6996195; doi:10.1186/s40168-019-0782-7)
Supplement: Supplementary file 3 — Additional file 2: Table S2. Metadata associated with individual helminth-infected and -uninfected samples (n = 732) included in the meta-analysis. Information provided was derived from the original publication or following personal communication with the corresponding author. [file 40168_2019_782_MOESM2_ESM.xlsx]

## Sheet: Metadata_samples
Supplementary Table 2. Metadata associated with individual helminth-infected and -uninfected samples (n = 732) included in the meta-analysis. Information provided was derived from the original publication or following personal communication with the corresponding author.
PMID	Mgnify analysis accession	Run accession	Specimen type/site	Status of infection	Type of infection	Parasite infection	Host	Host group	Raw read count	High quality read count
23925654	MGYA00238538	SRR654083	Colon	Infected	Experimental	Opisthorchis viverrini	Hamster (Mesocricetus auratus)	Rodents	51720	44026
23925654	MGYA00238539	SRR654084	Colon	Infected	Experimental	Opisthorchis viverrini	Hamster (Mesocricetus auratus)	Rodents	42378	36272
23925654	MGYA00238540	SRR654085	Colon	Infected	Experimental	Opisthorchis viverrini	Hamster (Mesocricetus auratus)	Rodents	48241	39281
23925654	MGYA00238541	SRR654086	Colon	Infected	Experimental	Opisthorchis viverrini	Hamster (Mesocricetus auratus)	Rodents	47060	38165
23925654	MGYA00238542	SRR654087	Colon	Uninfected	Experimental	No	Hamster (Mesocricetus auratus)	Rodents	46101	39019
23925654	MGYA00238543	SRR654088	Colon	Uninfected	Experimental	No	Hamster (Mesocricetus auratus)	Rodents	45373	38707
23925654	MGYA00238544	SRR654089	Colon	Uninfected	Experimental	No	Hamster (Mesocricetus auratus)	Rodents	47336	38940
23925654	MGYA00238545	SRR654090	Colon	Uninfected	Experimental	No	Hamster (Mesocricetus auratus)	Rodents	40383	33114
24795483	MGYA00219647	SRR1253236	Feces	Uninfected	Experimental	No	Human (Homo sapiens)	Non-rodents	11470	9134
24795483	MGYA00219654	SRR1253237	Feces	Infected	Experimental	Necator americanus	Human (Homo sapiens)	Non-rodents	11921	9436
24795483	MGYA00219642	SRR1253233	Feces	Uninfected	Experimental	No	Human (Homo sapiens)	Non-rodents	11375	9390
24795483	MGYA00219650	SRR1253171	Feces	Infected	Experimental	Necator americanus	Human (Homo sapiens)	Non-rodents	12093	9761
24795483	MGYA00219640	SRR1253234	Feces	Uninfected	Experimental	No	Human (Homo sapiens)	Non-rodents	11095	8923
24795483	MGYA00219651	SRR1253235	Feces	Infected	Experimental	Necator americanus	Human (Homo sapiens)	Non-rodents	11078	8888
24795483	MGYA00219643	SRR1253239	Feces	Uninfected	Experimental	No	Human (Homo sapiens)	Non-rodents	19212	16018
24795483	MGYA00219649	SRR1253238	Feces	Infected	Experimental	Necator americanus	Human (Homo sapiens)	Non-rodents	12767	10380
24795483	MGYA00219646	SRR1253240	Feces	Uninfected	Experimental	No	Human (Homo sapiens)	Non-rodents	15283	12278
24795483	MGYA00219652	SRR1253241	Feces	Infected	Experimental	Necator americanus	Human (Homo sapiens)	Non-rodents	13708	11034
24795483	MGYA00219641	SRR1253243	Feces	Uninfected	Experimental	No	Human (Homo sapiens)	Non-rodents	14041	11369
24795483	MGYA00219648	SRR1253242	Feces	Infected	Experimental	Necator americanus	Human (Homo sapiens)	Non-rodents	12247	9897
24795483	MGYA00219639	SRR1253244	Feces	Uninfected	Experimental	No	Human (Homo sapiens)	Non-rodents	13624	11138
24795483	MGYA00219644	SRR1253245	Feces	Infected	Experimental	Necator americanus	Human (Homo sapiens)	Non-rodents	13264	10804
24795483	MGYA00219645	SRR1253246	Feces	Uninfected	Experimental	No	Human (Homo sapiens)	Non-rodents	10732	8487
24795483	MGYA00219653	SRR1253247	Feces	Infected	Experimental	Necator americanus	Human (Homo sapiens)	Non-rodents	16350	13580
25942314	MGYA00218306	ERR537638	Caecum	Uninfected	Experimental	No	Mouse (Mus musculus)	Rodents	53132	49521
25942314	MGYA00218374	ERR537639	Caecum	Uninfected	Experimental	No	Mouse (Mus musculus)	Rodents	43226	40852
25942314	MGYA00218355	ERR537640	Caecum	Uninfected	Experimental	No	Mouse (Mus musculus)	Rodents	39200	36555
25942314	MGYA00218274	ERR537641	Caecum	Uninfected	Experimental	No	Mouse (Mus musculus)	Rodents	28180	26213
25942314	MGYA00218391	ERR537642	Caecum	Uninfected	Experimental	No	Mouse (Mus musculus)	Rodents	37496	35721
25942314	MGYA00218283	ERR537643	Caecum	Uninfected	Experimental	No	Mouse (Mus musculus)	Rodents	47747	44176
25942314	MGYA00218370	ERR537644	Caecum	Uninfected	Experimental	No	Mouse (Mus musculus)	Rodents	31655	30285
25942314	MGYA00218330	ERR537645	Caecum	Uninfected	Experimental	No	Mouse (Mus musculus)	Rodents	14882	13739
25942314	MGYA00218307	ERR537646	Caecum	Uninfected	Experimental	No	Mouse (Mus musculus)	Rodents	36371	34269
25942314	MGYA00218287	ERR537647	Caecum	Uninfected	Experimental	No	Mouse (Mus musculus)	Rodents	26983	25203
25942314	MGYA00218354	ERR537648	Feces	Uninfected	Experimental	No	Mouse (Mus musculus)	Rodents	37371	34751
25942314	MGYA00218288	ERR537649	Feces	Uninfected	Experimental	No	Mouse (Mus musculus)	Rodents	46059	43516
25942314	MGYA00218276	ERR537650	Feces	Uninfected	Experimental	No	Mouse (Mus musculus)	Rodents	47812	45361
25942314	MGYA00218407	ERR537651	Feces	Uninfected	Experimental	No	Mouse (Mus musculus)	Rodents	48372	43903
25942314	MGYA00218324	ERR537652	Feces	Uninfected	Experimental	No	Mouse (Mus musculus)	Rodents	36332	34549
25942314	MGYA00218357	ERR537653	Feces	Uninfected	Experimental	No	Mouse (Mus musculus)	Rodents	37238	34427
25942314	MGYA00218284	ERR537654	Feces	Uninfected	Experimental	No	Mouse (Mus musculus)	Rodents	49230	45606
25942314	MGYA00218293	ERR537655	Feces	Uninfected	Experimental	No	Mouse (Mus musculus)	Rodents	40148	37777
25942314	MGYA00218356	ERR537656	Feces	Uninfected	Experimental	No	Mouse (Mus musculus)	Rodents	39183	36458
25942314	MGYA00218322	ERR537657	Feces	Uninfected	Experimental	No	Mouse (Mus musculus)	Rodents	39208	35777
25942314	MGYA00218395	ERR537658	Feces	Uninfected	Experimental	No	Mouse (Mus musculus)	Rodents	34738	32181
25942314	MGYA00218389	ERR537659	Feces	Uninfected	Experimental	No	Mouse (Mus musculus)	Rodents	55994	51506
25942314	MGYA00218402	ERR537660	Feces	Uninfected	Experimental	No	Mouse (Mus musculus)	Rodents	58456	54427
25942314	MGYA00218280	ERR537661	Feces	Uninfected	Experimental	No	Mouse (Mus musculus)	Rodents	36036	33950
25942314	MGYA00218295	ERR537662	Feces	Uninfected	Experimental	No	Mouse (Mus musculus)	Rodents	58198	54879
25942314	MGYA00218321	ERR537663	Feces	Uninfected	Experimental	No	Mouse (Mus musculus)	Rodents	40348	37888
25942314	MGYA00218347	ERR537664	Feces	Uninfected	Experimental	No	Mouse (Mus musculus)	Rodents	40864	37924
25942314	MGYA00218397	ERR537665	Feces	Uninfected	Experimental	No	Mouse (Mus musculus)	Rodents	29925	27953
25942314	MGYA00218337	ERR537666	Feces	Uninfected	Experimental	No	Mouse (Mus musculus)	Rodents	34272	31066
25942314	MGYA00218312	ERR537667	Feces	Uninfected	Experimental	No	Mouse (Mus musculus)	Rodents	37169	34711
25942314	MGYA00218403	ERR537668	Feces	Infected	Experimental	Trichuris muris	Mouse (Mus musculus)	Rodents	43665	40224
25942314	MGYA00218383	ERR537669	Feces	Infected	Experimental	Trichuris muris	Mouse (Mus musculus)	Rodents	43756	39906
25942314	MGYA00218412	ERR537670	Feces	Infected	Experimental	Trichuris muris	Mouse (Mus musculus)	Rodents	36310	34598
25942314	MGYA00218388	ERR537671	Feces	Infected	Experimental	Trichuris muris	Mouse (Mus musculus)	Rodents	37424	34739
25942314	MGYA00218297	ERR537672	Feces	Infected	Experimental	Trichuris muris	Mouse (Mus musculus)	Rodents	43012	39505
25942314	MGYA00218304	ERR537673	Feces	Infected	Experimental	Trichuris muris	Mouse (Mus musculus)	Rodents	21114	20110
25942314	MGYA00218405	ERR537674	Feces	Infected	Experimental	Trichuris muris	Mouse (Mus musculus)	Rodents	38365	35284
25942314	MGYA00218394	ERR537675	Feces	Infected	Experimental	Trichuris muris	Mouse (Mus musculus)	Rodents	50935	47191
25942314	MGYA00218286	ERR537676	Feces	Infected	Experimental	Trichuris muris	Mouse (Mus musculus)	Rodents	42832	40174
25942314	MGYA00218314	ERR537677	Feces	Infected	Experimental	Trichuris muris	Mouse (Mus musculus)	Rodents	31725	29379
25942314	MGYA00218319	ERR537678	Feces	Uninfected	Experimental	No	Mouse (Mus musculus)	Rodents	33960	31401
25942314	MGYA00218359	ERR537679	Feces	Uninfected	Experimental	No	Mouse (Mus musculus)	Rodents	49396	46757
25942314	MGYA00218331	ERR537680	Feces	Uninfected	Experimental	No	Mouse (Mus musculus)	Rodents	25460	23686
25942314	MGYA00218349	ERR537681	Feces	Uninfected	Experimental	No	Mouse (Mus musculus)	Rodents	43001	40456
25942314	MGYA00218385	ERR537682	Feces	Uninfected	Experimental	No	Mouse (Mus musculus)	Rodents	50787	47379
25942314	MGYA00218362	ERR537683	Feces	Uninfected	Experimental	No	Mouse (Mus musculus)	Rodents	52697	48538
25942314	MGYA00218341	ERR537684	Feces	Uninfected	Experimental	No	Mouse (Mus musculus)	Rodents	37142	34464
25942314	MGYA00218379	ERR537685	Feces	Uninfected	Experimental	No	Mouse (Mus musculus)	Rodents	43334	40733
25942314	MGYA00218364	ERR537686	Feces	Uninfected	Experimental	No	Mouse (Mus musculus)	Rodents	53177	49353
25942314	MGYA00218305	ERR537687	Feces	Uninfected	Experimental	No	Mouse (Mus musculus)	Rodents	34679	32226
25942314	MGYA00218358	ERR537688	Feces	Infected	Experimental	Trichuris muris	Mouse (Mus musculus)	Rodents	35182	32664
25942314	MGYA00218300	ERR537689	Feces	Infected	Experimental	Trichuris muris	Mouse (Mus musculus)	Rodents	23667	22360
25942314	MGYA00218289	ERR537690	Feces	Infected	Experimental	Trichuris muris	Mouse (Mus musculus)	Rodents	48848	45780
25942314	MGYA00218328	ERR537691	Feces	Infected	Experimental	Trichuris muris	Mouse (Mus musculus)	Rodents	73837	69482
25942314	MGYA00218313	ERR537692	Feces	Infected	Experimental	Trichuris muris	Mouse (Mus musculus)	Rodents	42554	40431
25942314	MGYA00218384	ERR537693	Feces	Infected	Experimental	Trichuris muris	Mouse (Mus musculus)	Rodents	34194	31922
25942314	MGYA00218365	ERR537694	Feces	Infected	Experimental	Trichuris muris	Mouse (Mus musculus)	Rodents	32864	30809
25942314	MGYA00218404	ERR537695	Feces	Infected	Experimental	Trichuris muris	Mouse (Mus musculus)	Rodents	22784	21280
25942314	MGYA00218372	ERR537696	Feces	Infected	Experimental	Trichuris muris	Mouse (Mus musculus)	Rodents	31081	28644
25942314	MGYA00218333	ERR537697	Feces	Infected	Experimental	Trichuris muris	Mouse (Mus musculus)	Rodents	41527	39027
25942314	MGYA00218353	ERR537698	Feces	Uninfected	Experimental	No	Mouse (Mus musculus)	Rodents	48925	46378
25942314	MGYA00218317	ERR537699	Feces	Uninfected	Experimental	No	Mouse (Mus musculus)	Rodents	39193	37035
25942314	MGYA00218390	ERR537700	Feces	Uninfected	Experimental	No	Mouse (Mus musculus)	Rodents	36642	33964
25942314	MGYA00218361	ERR537701	Feces	Uninfected	Experimental	No	Mouse (Mus musculus)	Rodents	37281	34564
25942314	MGYA00218363	ERR537702	Feces	Uninfected	Experimental	No	Mouse (Mus musculus)	Rodents	59369	55890
25942314	MGYA00218367	ERR537703	Feces	Uninfected	Experimental	No	Mouse (Mus musculus)	Rodents	31863	29775
25942314	MGYA00218301	ERR537704	Feces	Uninfected	Experimental	No	Mouse (Mus musculus)	Rodents	33537	30720
25942314	MGYA00218281	ERR537705	Feces	Uninfected	Experimental	No	Mouse (Mus musculus)	Rodents	24400	23293
25942314	MGYA00218294	ERR537706	Feces	Uninfected	Experimental	No	Mouse (Mus musculus)	Rodents	55930	52053
25942314	MGYA00218408	ERR537707	Feces	Uninfected	Experimental	No	Mouse (Mus musculus)	Rodents	37729	35047
25942314	MGYA00218348	ERR537708	Feces	Infected	Experimental	Trichuris muris	Mouse (Mus musculus)	Rodents	47984	45372
25942314	MGYA00218393	ERR537709	Feces	Infected	Experimental	Trichuris muris	Mouse (Mus musculus)	Rodents	40451	37963
25942314	MGYA00218308	ERR537710	Feces	Infected	Experimental	Trichuris muris	Mouse (Mus musculus)	Rodents	34296	32133
25942314	MGYA00218344	ERR537711	Feces	Infected	Experimental	Trichuris muris	Mouse (Mus musculus)	Rodents	45331	42521
25942314	MGYA00218381	ERR537712	Feces	Infected	Experimental	Trichuris muris	Mouse (Mus musculus)	Rodents	64577	61293
25942314	MGYA00218335	ERR537713	Feces	Infected	Experimental	Trichuris muris	Mouse (Mus musculus)	Rodents	39692	36981
25942314	MGYA00218290	ERR537714	Feces	Infected	Experimental	Trichuris muris	Mouse (Mus musculus)	Rodents	91732	85169
25942314	MGYA00218376	ERR537715	Feces	Infected	Experimental	Trichuris muris	Mouse (Mus musculus)	Rodents	34418	32260
25942314	MGYA00218342	ERR537716	Feces	Infected	Experimental	Trichuris muris	Mouse (Mus musculus)	Rodents	50153	46799
25942314	MGYA00218410	ERR537717	Feces	Infected	Experimental	Trichuris muris	Mouse (Mus musculus)	Rodents	57419	55696
25942314	MGYA00218291	ERR537718	Feces	Uninfected	Experimental	No	Mouse (Mus musculus)	Rodents	42834	39816
25942314	MGYA00218310	ERR537719	Feces	Uninfected	Experimental	No	Mouse (Mus musculus)	Rodents	36397	34184
25942314	MGYA00218292	ERR537720	Feces	Uninfected	Experimental	No	Mouse (Mus musculus)	Rodents	46888	43152
25942314	MGYA00218368	ERR537721	Feces	Uninfected	Experimental	No	Mouse (Mus musculus)	Rodents	36835	33795
25942314	MGYA00218278	ERR537722	Feces	Uninfected	Experimental	No	Mouse (Mus musculus)	Rodents	37950	34897
25942314	MGYA00218366	ERR537723	Feces	Uninfected	Experimental	No	Mouse (Mus musculus)	Rodents	40863	38618
25942314	MGYA00218400	ERR537724	Feces	Uninfected	Experimental	No	Mouse (Mus musculus)	Rodents	59114	56261
25942314	MGYA00218401	ERR537725	Feces	Uninfected	Experimental	No	Mouse (Mus musculus)	Rodents	53549	49320
25942314	MGYA00218326	ERR537726	Feces	Uninfected	Experimental	No	Mouse (Mus musculus)	Rodents	37654	34720
25942314	MGYA00218392	ERR537727	Feces	Uninfected	Experimental	No	Mouse (Mus musculus)	Rodents	39124	36249
25942314	MGYA00218375	ERR537728	Feces	Infected	Experimental	Trichuris muris	Mouse (Mus musculus)	Rodents	40886	38755
25942314	MGYA00218329	ERR537729	Feces	Infected	Experimental	Trichuris muris	Mouse (Mus musculus)	Rodents	47755	46066
25942314	MGYA00218413	ERR537730	Feces	Infected	Experimental	Trichuris muris	Mouse (Mus musculus)	Rodents	30040	28927
25942314	MGYA00218339	ERR537731	Feces	Infected	Experimental	Trichuris muris	Mouse (Mus musculus)	Rodents	42202	40606
25942314	MGYA00218323	ERR537732	Feces	Infected	Experimental	Trichuris muris	Mouse (Mus musculus)	Rodents	51930	49899
25942314	MGYA00218303	ERR537733	Feces	Infected	Experimental	Trichuris muris	Mouse (Mus musculus)	Rodents	38472	36587
25942314	MGYA00218399	ERR537734	Feces	Infected	Experimental	Trichuris muris	Mouse (Mus musculus)	Rodents	47147	45211
25942314	MGYA00218386	ERR537735	Feces	Infected	Experimental	Trichuris muris	Mouse (Mus musculus)	Rodents	63143	60167
25942314	MGYA00218334	ERR537736	Feces	Infected	Experimental	Trichuris muris	Mouse (Mus musculus)	Rodents	37859	36596
25942314	MGYA00218318	ERR537737	Feces	Infected	Experimental	Trichuris muris	Mouse (Mus musculus)	Rodents	41057	39578
25942314	MGYA00218316	ERR537738	Caecum	Uninfected	Experimental	No	Mouse (Mus musculus)	Rodents	42534	40464
25942314	MGYA00218378	ERR537739	Caecum	Uninfected	Experimental	No	Mouse (Mus musculus)	Rodents	42443	39110
25942314	MGYA00218377	ERR537740	Caecum	Uninfected	Experimental	No	Mouse (Mus musculus)	Rodents	33752	31246
25942314	MGYA00218373	ERR537741	Caecum	Uninfected	Experimental	No	Mouse (Mus musculus)	Rodents	33847	31098
25942314	MGYA00218298	ERR537742	Caecum	Uninfected	Experimental	No	Mouse (Mus musculus)	Rodents	30134	28016
25942314	MGYA00218350	ERR537743	Caecum	Uninfected	Experimental	No	Mouse (Mus musculus)	Rodents	39803	37544
25942314	MGYA00218338	ERR537744	Caecum	Uninfected	Experimental	No	Mouse (Mus musculus)	Rodents	45970	42905
25942314	MGYA00218387	ERR537745	Caecum	Uninfected	Experimental	No	Mouse (Mus musculus)	Rodents	44112	41680
25942314	MGYA00218411	ERR537746	Caecum	Uninfected	Experimental	No	Mouse (Mus musculus)	Rodents	38160	34878
25942314	MGYA00218360	ERR537747	Caecum	Uninfected	Experimental	No	Mouse (Mus musculus)	Rodents	46624	43158
25942314	MGYA00218302	ERR537748	Caecum	Infected	Experimental	Trichuris muris	Mouse (Mus musculus)	Rodents	30137	28539
25942314	MGYA00218275	ERR537749	Caecum	Infected	Experimental	Trichuris muris	Mouse (Mus musculus)	Rodents	34838	32564
25942314	MGYA00218396	ERR537750	Caecum	Infected	Experimental	Trichuris muris	Mouse (Mus musculus)	Rodents	31398	30094
25942314	MGYA00218340	ERR537751	Caecum	Infected	Experimental	Trichuris muris	Mouse (Mus musculus)	Rodents	31811	30916
25942314	MGYA00218299	ERR537752	Caecum	Infected	Experimental	Trichuris muris	Mouse (Mus musculus)	Rodents	30884	30027
25942314	MGYA00218369	ERR537753	Caecum	Infected	Experimental	Trichuris muris	Mouse (Mus musculus)	Rodents	47338	46081
25942314	MGYA00218380	ERR537754	Caecum	Infected	Experimental	Trichuris muris	Mouse (Mus musculus)	Rodents	33144	31869
25942314	MGYA00218352	ERR537755	Caecum	Infected	Experimental	Trichuris muris	Mouse (Mus musculus)	Rodents	42817	41579
25942314	MGYA00218309	ERR537756	Caecum	Infected	Experimental	Trichuris muris	Mouse (Mus musculus)	Rodents	29305	28135
25942314	MGYA00218346	ERR537757	Caecum	Infected	Experimental	Trichuris muris	Mouse (Mus musculus)	Rodents	44595	42311
25942314	MGYA00218279	ERR537758	Feces	Uninfected	Experimental	No	Mouse (Mus musculus)	Rodents	32759	31009
25942314	MGYA00218345	ERR537759	Feces	Uninfected	Experimental	No	Mouse (Mus musculus)	Rodents	34293	31325
25942314	MGYA00218371	ERR537760	Feces	Uninfected	Experimental	No	Mouse (Mus musculus)	Rodents	38749	35783
25942314	MGYA00218311	ERR537761	Feces	Uninfected	Experimental	No	Mouse (Mus musculus)	Rodents	34381	32309
25942314	MGYA00218336	ERR537762	Feces	Uninfected	Experimental	No	Mouse (Mus musculus)	Rodents	47881	44506
25942314	MGYA00218382	ERR537763	Feces	Uninfected	Experimental	No	Mouse (Mus musculus)	Rodents	44375	41658
25942314	MGYA00218296	ERR537764	Feces	Uninfected	Experimental	No	Mouse (Mus musculus)	Rodents	43567	40610
25942314	MGYA00218398	ERR537765	Feces	Uninfected	Experimental	No	Mouse (Mus musculus)	Rodents	33297	30470
25942314	MGYA00218285	ERR537766	Feces	Uninfected	Experimental	No	Mouse (Mus musculus)	Rodents	43251	41091
25942314	MGYA00218343	ERR537767	Feces	Uninfected	Experimental	No	Mouse (Mus musculus)	Rodents	38295	35353
25942314	MGYA00218406	ERR537768	Feces	Infected	Experimental	Trichuris muris	Mouse (Mus musculus)	Rodents	51487	49062
25942314	MGYA00218327	ERR537769	Feces	Infected	Experimental	Trichuris muris	Mouse (Mus musculus)	Rodents	30703	28763
25942314	MGYA00218282	ERR537770	Feces	Infected	Experimental	Trichuris muris	Mouse (Mus musculus)	Rodents	44329	42415
25942314	MGYA00218320	ERR537771	Feces	Infected	Experimental	Trichuris muris	Mouse (Mus musculus)	Rodents	45361	42267
25942314	MGYA00218332	ERR537772	Feces	Infected	Experimental	Trichuris muris	Mouse (Mus musculus)	Rodents	9276	8843
25942314	MGYA00218325	ERR537773	Feces	Infected	Experimental	Trichuris muris	Mouse (Mus musculus)	Rodents	31266	29684
25942314	MGYA00218409	ERR537774	Feces	Infected	Experimental	Trichuris muris	Mouse (Mus musculus)	Rodents	34534	32649
25942314	MGYA00218315	ERR537775	Feces	Infected	Experimental	Trichuris muris	Mouse (Mus musculus)	Rodents	45845	43755
25942314	MGYA00218277	ERR537776	Feces	Infected	Experimental	Trichuris muris	Mouse (Mus musculus)	Rodents	36114	34843
25942314	MGYA00218351	ERR537777	Feces	Infected	Experimental	Trichuris muris	Mouse (Mus musculus)	Rodents	31263	29892
26377648	MGYA00219657	SRR1538847	Small intestine	Infected	Experimental	No	Mouse (Mus musculus)	Rodents	17426	17426
26377648	MGYA00219659	SRR1538838	Small intestine	Uninfected	Experimental	Nippostrongylus brasiliensis	Mouse (Mus musculus)	Rodents	6553	6553
26377648	MGYA00219663	SRR1538837	Small intestine	Uninfected	Experimental	Nippostrongylus brasiliensis	Mouse (Mus musculus)	Rodents	8499	8499
26377648	MGYA00219669	SRR1538836	Small intestine	Uninfected	Experimental	Nippostrongylus brasiliensis	Mouse (Mus musculus)	Rodents	4664	4664
26377648	MGYA00219673	SRR1538835	Small intestine	Uninfected	Experimental	Nippostrongylus brasiliensis	Mouse (Mus musculus)	Rodents	4773	4773
26377648	MGYA00219662	SRR1538834	Small intestine	Uninfected	Experimental	Nippostrongylus brasiliensis	Mouse (Mus musculus)	Rodents	15112	15112
26377648	MGYA00219667	SRR1538833	Small intestine	Uninfected	Experimental	Nippostrongylus brasiliensis	Mouse (Mus musculus)	Rodents	12721	12721
26377648	MGYA00219670	SRR1551780	Small intestine	Uninfected	Experimental	Nippostrongylus brasiliensis	Mouse (Mus musculus)	Rodents	7737	7737
26377648	MGYA00219655	SRR1538831	Small intestine	Uninfected	Experimental	Nippostrongylus brasiliensis	Mouse (Mus musculus)	Rodents	6366	6366
26377648	MGYA00219658	SRR1537714	Small intestine	Uninfected	Experimental	Nippostrongylus brasiliensis	Mouse (Mus musculus)	Rodents	5268	5268
26377648	MGYA00219668	SRR1537521	Small intestine	Uninfected	Experimental	Nippostrongylus brasiliensis	Mouse (Mus musculus)	Rodents	6143	6143
26377648	MGYA00219671	SRR1538846	Small intestine	Infected	Experimental	No	Mouse (Mus musculus)	Rodents	13264	13264
26377648	MGYA00219656	SRR1538845	Small intestine	Infected	Experimental	No	Mouse (Mus musculus)	Rodents	8348	8348
26377648	MGYA00219672	SRR1538844	Small intestine	Infected	Experimental	No	Mouse (Mus musculus)	Rodents	6713	6713
26377648	MGYA00219660	SRR1538843	Small intestine	Infected	Experimental	No	Mouse (Mus musculus)	Rodents	7885	7885
26377648	MGYA00219666	SRR1538842	Small intestine	Infected	Experimental	No	Mouse (Mus musculus)	Rodents	3043	3043
26377648	MGYA00219661	SRR1538841	Small intestine	Infected	Experimental	No	Mouse (Mus musculus)	Rodents	6897	6897
26377648	MGYA00219665	SRR1538840	Small intestine	Infected	Experimental	No	Mouse (Mus musculus)	Rodents	4770	4770
26377648	MGYA00219664	SRR1538839	Small intestine	Infected	Experimental	No	Mouse (Mus musculus)	Rodents	3406	3406
26150661	MGYA00218521	ERR739156	Caecum	Infected	Natural	Syphacia spp	Wild yellow-necked mouse (Apodemus flavicollis)	Rodents	36766	35486
26150661	MGYA00218513	ERR739152	Caecum	Infected	Natural	Syphacia spp	Wild yellow-necked mouse (Apodemus flavicollis)	Rodents	21219	20466
26150661	MGYA00218480	ERR739149	Caecum	Infected	Natural	Syphacia spp	Wild yellow-necked mouse (Apodemus flavicollis)	Rodents	20973	20384
26150661	MGYA00218450	ERR739150	Caecum	Infected	Natural	Syphacia spp	Wild yellow-necked mouse (Apodemus flavicollis)	Rodents	28930	28183
26150661	MGYA00218467	ERR739148	Caecum	Infected	Natural	Syphacia spp	Wild yellow-necked mouse (Apodemus flavicollis)	Rodents	27065	26093
26150661	MGYA00218527	ERR739138	Caecum	Infected	Natural	Syphacia spp	Wild yellow-necked mouse (Apodemus flavicollis)	Rodents	64727	59569
26150661	MGYA00218465	ERR739158	Caecum	Infected	Natural	Syphacia spp	Wild yellow-necked mouse (Apodemus flavicollis)	Rodents	54779	52687
26150661	MGYA00218529	ERR739141	Caecum	Infected	Natural	Syphacia spp	Wild yellow-necked mouse (Apodemus flavicollis)	Rodents	53898	51278
26150661	MGYA00218524	ERR739137	Caecum	Infected	Natural	Syphacia spp	Wild yellow-necked mouse (Apodemus flavicollis)	Rodents	37852	35959
26150661	MGYA00218471	ERR739147	Caecum	Infected	Natural	Syphacia spp	Wild yellow-necked mouse (Apodemus flavicollis)	Rodents	194276	186826
26150661	MGYA00218463	ERR739145	Caecum	Infected	Natural	Syphacia spp	Wild yellow-necked mouse (Apodemus flavicollis)	Rodents	27390	26621
26150661	MGYA00218535	ERR739139	Caecum	Infected	Natural	Syphacia spp	Wild yellow-necked mouse (Apodemus flavicollis)	Rodents	50623	48840
26150661	MGYA00218477	ERR739140	Caecum	Infected	Natural	Syphacia spp	Wild yellow-necked mouse (Apodemus flavicollis)	Rodents	92993	88462
26150661	MGYA00218493	ERR739155	Caecum	Infected	Natural	Syphacia spp	Wild yellow-necked mouse (Apodemus flavicollis)	Rodents	31999	31206
26150661	MGYA00218454	ERR739151	Caecum	Infected	Natural	Syphacia spp	Wild yellow-necked mouse (Apodemus flavicollis)	Rodents	32116	30870
26150661	MGYA00218543	ERR739143	Caecum	Infected	Natural	Syphacia spp	Wild yellow-necked mouse (Apodemus flavicollis)	Rodents	25378	24563
26150661	MGYA00218507	ERR739153	Caecum	Infected	Natural	Syphacia spp	Wild yellow-necked mouse (Apodemus flavicollis)	Rodents	23083	21565
26150661	MGYA00218504	ERR739163	Caecum	Infected	Natural	Syphacia spp	Wild yellow-necked mouse (Apodemus flavicollis)	Rodents	52820	50473
26150661	MGYA00218525	ERR739159	Caecum	Infected	Natural	Syphacia spp	Wild yellow-necked mouse (Apodemus flavicollis)	Rodents	37657	36327
26150661	MGYA00218456	ERR739161	Caecum	Infected	Natural	Syphacia spp	Wild yellow-necked mouse (Apodemus flavicollis)	Rodents	58430	55397
26150661	MGYA00218414	ERR739146	Caecum	Infected	Natural	Syphacia spp	Wild yellow-necked mouse (Apodemus flavicollis)	Rodents	28678	27353
26150661	MGYA00218497	ERR739144	Caecum	Infected	Natural	Syphacia spp	Wild yellow-necked mouse (Apodemus flavicollis)	Rodents	30523	28905
26150661	MGYA00218416	ERR739142	Caecum	Infected	Natural	Syphacia spp	Wild yellow-necked mouse (Apodemus flavicollis)	Rodents	29103	25824
26150661	MGYA00218474	ERR739136	Caecum	Infected	Natural	Syphacia spp	Wild yellow-necked mouse (Apodemus flavicollis)	Rodents	42693	39687
26150661	MGYA00218514	ERR739162	Caecum	Infected	Natural	Syphacia spp	Wild yellow-necked mouse (Apodemus flavicollis)	Rodents	52575	51011
26150661	MGYA00218511	ERR739157	Caecum	Infected	Natural	Syphacia spp	Wild yellow-necked mouse (Apodemus flavicollis)	Rodents	41617	40013
26150661	MGYA00218482	ERR739154	Caecum	Infected	Natural	Syphacia spp	Wild yellow-necked mouse (Apodemus flavicollis)	Rodents	32871	32430
26150661	MGYA00218415	ERR739160	Caecum	Uninfected	Natural	No	Wild yellow-necked mouse (Apodemus flavicollis)	Rodents	92601	89583
26150661	MGYA00218452	ERR739180	Colon	Uninfected	Natural	No	Wild yellow-necked mouse (Apodemus flavicollis)	Rodents	39053	37029
26150661	MGYA00218437	ERR739186	Colon	Uninfected	Natural	No	Wild yellow-necked mouse (Apodemus flavicollis)	Rodents	47188	44250
26150661	MGYA00218461	ERR739175	Colon	Uninfected	Natural	No	Wild yellow-necked mouse (Apodemus flavicollis)	Rodents	26266	25098
26150661	MGYA00218424	ERR739182	Colon	Uninfected	Natural	No	Wild yellow-necked mouse (Apodemus flavicollis)	Rodents	34383	32899
26150661	MGYA00218466	ERR739176	Colon	Uninfected	Natural	No	Wild yellow-necked mouse (Apodemus flavicollis)	Rodents	26036	24868
26150661	MGYA00218505	ERR739183	Colon	Uninfected	Natural	No	Wild yellow-necked mouse (Apodemus flavicollis)	Rodents	24513	21670
26150661	MGYA00218420	ERR739177	Colon	Uninfected	Natural	No	Wild yellow-necked mouse (Apodemus flavicollis)	Rodents	26410	25328
26150661	MGYA00218485	ERR739169	Colon	Uninfected	Natural	No	Wild yellow-necked mouse (Apodemus flavicollis)	Rodents	57614	54940
26150661	MGYA00218515	ERR739167	Colon	Uninfected	Natural	No	Wild yellow-necked mouse (Apodemus flavicollis)	Rodents	31942	30605
26150661	MGYA00218423	ERR739166	Colon	Uninfected	Natural	No	Wild yellow-necked mouse (Apodemus flavicollis)	Rodents	27921	26646
26150661	MGYA00218520	ERR739184	Colon	Uninfected	Natural	No	Wild yellow-necked mouse (Apodemus flavicollis)	Rodents	58975	57322
26150661	MGYA00218486	ERR739191	Colon	Uninfected	Natural	No	Wild yellow-necked mouse (Apodemus flavicollis)	Rodents	137239	133166
26150661	MGYA00218431	ERR739165	Colon	Uninfected	Natural	No	Wild yellow-necked mouse (Apodemus flavicollis)	Rodents	34985	33458
26150661	MGYA00218522	ERR739192	Colon	Uninfected	Natural	No	Wild yellow-necked mouse (Apodemus flavicollis)	Rodents	170274	164581
26150661	MGYA00218510	ERR739179	Colon	Uninfected	Natural	No	Wild yellow-necked mouse (Apodemus flavicollis)	Rodents	23683	22898
26150661	MGYA00218425	ERR739168	Colon	Uninfected	Natural	No	Wild yellow-necked mouse (Apodemus flavicollis)	Rodents	72256	69995
26150661	MGYA00218421	ERR739187	Colon	Uninfected	Natural	No	Wild yellow-necked mouse (Apodemus flavicollis)	Rodents	46021	43682
26150661	MGYA00218419	ERR739188	Colon	Uninfected	Natural	No	Wild yellow-necked mouse (Apodemus flavicollis)	Rodents	47523	45808
26150661	MGYA00218447	ERR739190	Colon	Uninfected	Natural	No	Wild yellow-necked mouse (Apodemus flavicollis)	Rodents	33756	31178
26150661	MGYA00218483	ERR739178	Colon	Uninfected	Natural	No	Wild yellow-necked mouse (Apodemus flavicollis)	Rodents	27857	25880
26150661	MGYA00218443	ERR739173	Colon	Uninfected	Natural	No	Wild yellow-necked mouse (Apodemus flavicollis)	Rodents	30968	28859
26150661	MGYA00218490	ERR739171	Colon	Uninfected	Natural	No	Wild yellow-necked mouse (Apodemus flavicollis)	Rodents	21946	19851
26150661	MGYA00218444	ERR739174	Colon	Uninfected	Natural	No	Wild yellow-necked mouse (Apodemus flavicollis)	Rodents	26641	24259
26150661	MGYA00218501	ERR739170	Colon	Uninfected	Natural	No	Wild yellow-necked mouse (Apodemus flavicollis)	Rodents	27894	26687
26150661	MGYA00218457	ERR739181	Colon	Uninfected	Natural	No	Wild yellow-necked mouse (Apodemus flavicollis)	Rodents	31322	30335
26150661	MGYA00218428	ERR739172	Colon	Uninfected	Natural	No	Wild yellow-necked mouse (Apodemus flavicollis)	Rodents	28608	27739
26150661	MGYA00218498	ERR739185	Colon	Uninfected	Natural	No	Wild yellow-necked mouse (Apodemus flavicollis)	Rodents	55499	53452
26150661	MGYA00218475	ERR739189	Colon	Uninfected	Natural	No	Wild yellow-necked mouse (Apodemus flavicollis)	Rodents	44545	42437
26150661	MGYA00218484	ERR739164	Colon	Uninfected	Natural	No	Wild yellow-necked mouse (Apodemus flavicollis)	Rodents	50889	48626
26150661	MGYA00218508	ERR739088	Small intestine	Infected	Natural	Heligmosomoides polygyrus; Hymenolepis spp.	Wild yellow-necked mouse (Apodemus flavicollis)	Rodents	73943	72487
26150661	MGYA00218433	ERR739116	Small intestine	Infected	Natural	Heligmosomoides polygyrus; Hymenolepis spp.	Wild yellow-necked mouse (Apodemus flavicollis)	Rodents	33202	32423
26150661	MGYA00218426	ERR739089	Small intestine	Infected	Natural	Heligmosomoides polygyrus; Hymenolepis spp.	Wild yellow-necked mouse (Apodemus flavicollis)	Rodents	235435	231749
26150661	MGYA00218537	ERR739120	Small intestine	Infected	Natural	Heligmosomoides polygyrus; Hymenolepis spp.	Wild yellow-necked mouse (Apodemus flavicollis)	Rodents	32350	31734
26150661	MGYA00218503	ERR739104	Small intestine	Infected	Natural	Heligmosomoides polygyrus; Hymenolepis spp.	Wild yellow-necked mouse (Apodemus flavicollis)	Rodents	36987	36155
26150661	MGYA00218438	ERR739102	Small intestine	Infected	Natural	Heligmosomoides polygyrus; Hymenolepis spp.	Wild yellow-necked mouse (Apodemus flavicollis)	Rodents	36737	35303
26150661	MGYA00218427	ERR739107	Small intestine	Infected	Natural	Heligmosomoides polygyrus; Hymenolepis spp.	Wild yellow-necked mouse (Apodemus flavicollis)	Rodents	33890	32830
26150661	MGYA00218458	ERR739101	Small intestine	Infected	Natural	Heligmosomoides polygyrus; Hymenolepis spp.	Wild yellow-necked mouse (Apodemus flavicollis)	Rodents	32375	31807
26150661	MGYA00218442	ERR739132	Small intestine	Infected	Natural	Heligmosomoides polygyrus; Hymenolepis spp.	Wild yellow-necked mouse (Apodemus flavicollis)	Rodents	53393	52324
26150661	MGYA00218517	ERR739130	Small intestine	Infected	Natural	Heligmosomoides polygyrus; Hymenolepis spp.	Wild yellow-necked mouse (Apodemus flavicollis)	Rodents	59509	58535
26150661	MGYA00218445	ERR739195	Small intestine	Infected	Natural	Heligmosomoides polygyrus; Hymenolepis spp.	Wild yellow-necked mouse (Apodemus flavicollis)	Rodents	198891	194884
26150661	MGYA00218459	ERR739109	Small intestine	Infected	Natural	Heligmosomoides polygyrus; Hymenolepis spp.	Wild yellow-necked mouse (Apodemus flavicollis)	Rodents	196734	192371
26150661	MGYA00218462	ERR739198	Small intestine	Infected	Natural	Heligmosomoides polygyrus; Hymenolepis spp.	Wild yellow-necked mouse (Apodemus flavicollis)	Rodents	60941	59770
26150661	MGYA00218500	ERR739126	Small intestine	Infected	Natural	Heligmosomoides polygyrus; Hymenolepis spp.	Wild yellow-necked mouse (Apodemus flavicollis)	Rodents	54476	53441
26150661	MGYA00218440	ERR739090	Small intestine	Infected	Natural	Heligmosomoides polygyrus; Hymenolepis spp.	Wild yellow-necked mouse (Apodemus flavicollis)	Rodents	58870	56733
26150661	MGYA00218516	ERR739127	Small intestine	Infected	Natural	Heligmosomoides polygyrus; Hymenolepis spp.	Wild yellow-necked mouse (Apodemus flavicollis)	Rodents	55930	55138
26150661	MGYA00218499	ERR739194	Small intestine	Infected	Natural	Heligmosomoides polygyrus; Hymenolepis spp.	Wild yellow-necked mouse (Apodemus flavicollis)	Rodents	67989	66894
26150661	MGYA00218439	ERR739196	Small intestine	Infected	Natural	Heligmosomoides polygyrus; Hymenolepis spp.	Wild yellow-necked mouse (Apodemus flavicollis)	Rodents	57765	57066
26150661	MGYA00218536	ERR739193	Small intestine	Infected	Natural	Heligmosomoides polygyrus; Hymenolepis spp.	Wild yellow-necked mouse (Apodemus flavicollis)	Rodents	253977	250898
26150661	MGYA00218531	ERR739087	Small intestine	Infected	Natural	Heligmosomoides polygyrus; Hymenolepis spp.	Wild yellow-necked mouse (Apodemus flavicollis)	Rodents	64820	63395
26150661	MGYA00218523	ERR739098	Small intestine	Infected	Natural	Heligmosomoides polygyrus; Hymenolepis spp.	Wild yellow-necked mouse (Apodemus flavicollis)	Rodents	51648	50903
26150661	MGYA00218422	ERR739128	Small intestine	Infected	Natural	Heligmosomoides polygyrus; Hymenolepis spp.	Wild yellow-necked mouse (Apodemus flavicollis)	Rodents	64644	63839
26150661	MGYA00218544	ERR739135	Small intestine	Infected	Natural	Heligmosomoides polygyrus; Hymenolepis spp.	Wild yellow-necked mouse (Apodemus flavicollis)	Rodents	62885	61947
26150661	MGYA00218496	ERR739131	Small intestine	Infected	Natural	Heligmosomoides polygyrus; Hymenolepis spp.	Wild yellow-necked mouse (Apodemus flavicollis)	Rodents	67224	66456
26150661	MGYA00218528	ERR739097	Small intestine	Infected	Natural	Heligmosomoides polygyrus; Hymenolepis spp.	Wild yellow-necked mouse (Apodemus flavicollis)	Rodents	61667	60771
26150661	MGYA00218441	ERR739134	Small intestine	Infected	Natural	Heligmosomoides polygyrus; Hymenolepis spp.	Wild yellow-necked mouse (Apodemus flavicollis)	Rodents	70489	70100
26150661	MGYA00218481	ERR739092	Small intestine	Infected	Natural	Heligmosomoides polygyrus; Hymenolepis spp.	Wild yellow-necked mouse (Apodemus flavicollis)	Rodents	51612	50246
26150661	MGYA00218502	ERR739093	Small intestine	Infected	Natural	Heligmosomoides polygyrus; Hymenolepis spp.	Wild yellow-necked mouse (Apodemus flavicollis)	Rodents	46777	45607
26150661	MGYA00218476	ERR739095	Small intestine	Infected	Natural	Heligmosomoides polygyrus; Hymenolepis spp.	Wild yellow-necked mouse (Apodemus flavicollis)	Rodents	56310	55583
26150661	MGYA00218429	ERR739133	Small intestine	Infected	Natural	Heligmosomoides polygyrus; Hymenolepis spp.	Wild yellow-necked mouse (Apodemus flavicollis)	Rodents	85796	85054
26150661	MGYA00218540	ERR739129	Small intestine	Infected	Natural	Heligmosomoides polygyrus; Hymenolepis spp.	Wild yellow-necked mouse (Apodemus flavicollis)	Rodents	57656	56805
26150661	MGYA00218518	ERR739094	Small intestine	Infected	Natural	Heligmosomoides polygyrus; Hymenolepis spp.	Wild yellow-necked mouse (Apodemus flavicollis)	Rodents	55384	54457
26150661	MGYA00218506	ERR739091	Small intestine	Infected	Natural	Heligmosomoides polygyrus; Hymenolepis spp.	Wild yellow-necked mouse (Apodemus flavicollis)	Rodents	42269	41129
26150661	MGYA00218451	ERR739096	Small intestine	Infected	Natural	Heligmosomoides polygyrus; Hymenolepis spp.	Wild yellow-necked mouse (Apodemus flavicollis)	Rodents	59551	59003
26150661	MGYA00218541	ERR739122	Small intestine	Infected	Natural	Heligmosomoides polygyrus; Hymenolepis spp.	Wild yellow-necked mouse (Apodemus flavicollis)	Rodents	47392	46489
26150661	MGYA00218432	ERR739114	Small intestine	Infected	Natural	Heligmosomoides polygyrus; Hymenolepis spp.	Wild yellow-necked mouse (Apodemus flavicollis)	Rodents	36312	35868
26150661	MGYA00218488	ERR739115	Small intestine	Infected	Natural	Heligmosomoides polygyrus; Hymenolepis spp.	Wild yellow-necked mouse (Apodemus flavicollis)	Rodents	20393	20053
26150661	MGYA00218478	ERR739110	Small intestine	Infected	Natural	Heligmosomoides polygyrus; Hymenolepis spp.	Wild yellow-necked mouse (Apodemus flavicollis)	Rodents	35099	34631
26150661	MGYA00218532	ERR739103	Small intestine	Infected	Natural	Heligmosomoides polygyrus; Hymenolepis spp.	Wild yellow-necked mouse (Apodemus flavicollis)	Rodents	27007	26348
26150661	MGYA00218470	ERR739111	Small intestine	Infected	Natural	Heligmosomoides polygyrus; Hymenolepis spp.	Wild yellow-necked mouse (Apodemus flavicollis)	Rodents	32337	31894
26150661	MGYA00218446	ERR739118	Small intestine	Infected	Natural	Heligmosomoides polygyrus; Hymenolepis spp.	Wild yellow-necked mouse (Apodemus flavicollis)	Rodents	33762	33325
26150661	MGYA00218448	ERR739108	Small intestine	Infected	Natural	Heligmosomoides polygyrus; Hymenolepis spp.	Wild yellow-necked mouse (Apodemus flavicollis)	Rodents	37983	37404
26150661	MGYA00218530	ERR739112	Small intestine	Infected	Natural	Heligmosomoides polygyrus; Hymenolepis spp.	Wild yellow-necked mouse (Apodemus flavicollis)	Rodents	39500	38727
26150661	MGYA00218430	ERR739099	Small intestine	Infected	Natural	Heligmosomoides polygyrus; Hymenolepis spp.	Wild yellow-necked mouse (Apodemus flavicollis)	Rodents	30144	29605
26150661	MGYA00218492	ERR739119	Small intestine	Infected	Natural	Heligmosomoides polygyrus; Hymenolepis spp.	Wild yellow-necked mouse (Apodemus flavicollis)	Rodents	52456	50733
26150661	MGYA00218436	ERR739113	Small intestine	Infected	Natural	Heligmosomoides polygyrus; Hymenolepis spp.	Wild yellow-necked mouse (Apodemus flavicollis)	Rodents	35680	35153
26150661	MGYA00218473	ERR739106	Small intestine	Infected	Natural	Heligmosomoides polygyrus; Hymenolepis spp.	Wild yellow-necked mouse (Apodemus flavicollis)	Rodents	42914	42498
26150661	MGYA00218512	ERR739100	Small intestine	Infected	Natural	Heligmosomoides polygyrus; Hymenolepis spp.	Wild yellow-necked mouse (Apodemus flavicollis)	Rodents	33977	32604
26150661	MGYA00218464	ERR739105	Small intestine	Infected	Natural	Heligmosomoides polygyrus; Hymenolepis spp.	Wild yellow-necked mouse (Apodemus flavicollis)	Rodents	31722	30238
26150661	MGYA00218479	ERR739121	Small intestine	Infected	Natural	Heligmosomoides polygyrus; Hymenolepis spp.	Wild yellow-necked mouse (Apodemus flavicollis)	Rodents	50052	49556
26150661	MGYA00218495	ERR739123	Small intestine	Infected	Natural	Heligmosomoides polygyrus; Hymenolepis spp.	Wild yellow-necked mouse (Apodemus flavicollis)	Rodents	40038	39243
26150661	MGYA00218494	ERR739125	Small intestine	Infected	Natural	Heligmosomoides polygyrus; Hymenolepis spp.	Wild yellow-necked mouse (Apodemus flavicollis)	Rodents	25691	24035
26150661	MGYA00218434	ERR739124	Small intestine	Infected	Natural	Heligmosomoides polygyrus; Hymenolepis spp.	Wild yellow-necked mouse (Apodemus flavicollis)	Rodents	22649	20974
26150661	MGYA00218489	ERR739197	Small intestine	Infected	Natural	Heligmosomoides polygyrus; Hymenolepis spp.	Wild yellow-necked mouse (Apodemus flavicollis)	Rodents	45429	44489
26150661	MGYA00218539	ERR739117	Small intestine	Infected	Natural	Heligmosomoides polygyrus; Hymenolepis spp.	Wild yellow-necked mouse (Apodemus flavicollis)	Rodents	39798	39245
26150661	MGYA00218538	ERR739085	Stomach	Uninfected	Natural	No	Wild yellow-necked mouse (Apodemus flavicollis)	Rodents	67399	66453
26150661	MGYA00218472	ERR739080	Stomach	Infected	Natural	Mastophorus muris	Wild yellow-necked mouse (Apodemus flavicollis)	Rodents	28036	27406
26150661	MGYA00218533	ERR739077	Stomach	Infected	Natural	Mastophorus muris	Wild yellow-necked mouse (Apodemus flavicollis)	Rodents	25426	24650
26150661	MGYA00218469	ERR739078	Stomach	Infected	Natural	Mastophorus muris	Wild yellow-necked mouse (Apodemus flavicollis)	Rodents	27694	27161
26150661	MGYA00218455	ERR739076	Stomach	Infected	Natural	Mastophorus muris	Wild yellow-necked mouse (Apodemus flavicollis)	Rodents	33644	33315
26150661	MGYA00218519	ERR739069	Stomach	Infected	Natural	Mastophorus muris	Wild yellow-necked mouse (Apodemus flavicollis)	Rodents	44012	42813
26150661	MGYA00218468	ERR739086	Stomach	Uninfected	Natural	No	Wild yellow-necked mouse (Apodemus flavicollis)	Rodents	47206	46685
26150661	MGYA00218542	ERR739083	Stomach	Infected	Natural	Mastophorus muris	Wild yellow-necked mouse (Apodemus flavicollis)	Rodents	48682	47397
26150661	MGYA00218534	ERR739070	Stomach	Infected	Natural	Mastophorus muris	Wild yellow-necked mouse (Apodemus flavicollis)	Rodents	119249	117987
26150661	MGYA00218435	ERR739068	Stomach	Infected	Natural	Mastophorus muris	Wild yellow-necked mouse (Apodemus flavicollis)	Rodents	66383	64903
26150661	MGYA00218460	ERR739084	Stomach	Uninfected	Natural	No	Wild yellow-necked mouse (Apodemus flavicollis)	Rodents	67683	66434
26150661	MGYA00218487	ERR739081	Stomach	Uninfected	Natural	No	Wild yellow-necked mouse (Apodemus flavicollis)	Rodents	42317	42055
26150661	MGYA00218449	ERR739075	Stomach	Infected	Natural	Mastophorus muris	Wild yellow-necked mouse (Apodemus flavicollis)	Rodents	26488	26163
26150661	MGYA00218417	ERR739079	Stomach	Uninfected	Natural	No	Wild yellow-necked mouse (Apodemus flavicollis)	Rodents	42826	42576
26150661	MGYA00218526	ERR739072	Stomach	Infected	Natural	Mastophorus muris	Wild yellow-necked mouse (Apodemus flavicollis)	Rodents	29812	29456
26150661	MGYA00218453	ERR739082	Stomach	Uninfected	Natural	No	Wild yellow-necked mouse (Apodemus flavicollis)	Rodents	31672	31432
26150661	MGYA00218509	ERR739073	Stomach	Uninfected	Natural	No	Wild yellow-necked mouse (Apodemus flavicollis)	Rodents	39623	38398
26150661	MGYA00218418	ERR739074	Stomach	Uninfected	Natural	No	Wild yellow-necked mouse (Apodemus flavicollis)	Rodents	47290	46263
26150661	MGYA00218491	ERR739071	Stomach	Infected	Natural	Mastophorus muris	Wild yellow-necked mouse (Apodemus flavicollis)	Rodents	17373	16663
25934152	MGYA00238552	SRR2043538	Feces	Infected	Natural	Cystoisospora rivolta	Cat (Felis catus)	Non-rodents	37281	30227
25934152	MGYA00238560	SRR2043546	Feces	Uninfected	Natural	No	Cat (Felis catus)	Non-rodents	38685	32245
25934152	MGYA00238562	SRR2043548	Feces	Infected	Natural	Cystoisospora rivolta	Cat (Felis catus)	Non-rodents	40480	34718
25934152	MGYA00238563	SRR2043549	Feces	Uninfected	Natural	No	Cat (Felis catus)	Non-rodents	50100	42698
25934152	MGYA00238568	SRR2043554	Feces	Infected	Natural	Cystoisospora rivolta	Cat (Felis catus)	Non-rodents	36354	30015
25934152	MGYA00238570	SRR2043556	Feces	Infected	Natural	Cystoisospora rivolta; Giardia intestinalis	Cat (Felis catus)	Non-rodents	36737	31114
25934152	MGYA00238557	SRR2043543	Feces	Infected	Natural	Cystoisospora rivolta	Cat (Felis catus)	Non-rodents	38489	32750
25934152	MGYA00238558	SRR2043544	Feces	Infected	Natural	Cystoisospora rivolta	Cat (Felis catus)	Non-rodents	50134	43274
25934152	MGYA00238559	SRR2043545	Feces	Infected	Natural	Cystoisospora rivolta	Cat (Felis catus)	Non-rodents	39264	33116
25934152	MGYA00238561	SRR2043547	Feces	Infected	Natural	Giardia intestinalis	Cat (Felis catus)	Non-rodents	44024	36547
25934152	MGYA00238564	SRR2043550	Feces	Infected	Natural	Cystoisospora rivolta	Cat (Felis catus)	Non-rodents	37804	31846
25934152	MGYA00238565	SRR2043551	Feces	Infected	Natural	Giardia intestinalis; Toxocara cati	Cat (Felis catus)	Non-rodents	50074	43394
25934152	MGYA00238566	SRR2043552	Feces	Uninfected	Natural	No	Cat (Felis catus)	Non-rodents	36335	30875
25934152	MGYA00238567	SRR2043553	Feces	Infected	Natural	Toxocara cati	Cat (Felis catus)	Non-rodents	45079	39038
25934152	MGYA00238569	SRR2043555	Feces	Infected	Natural	Giardia intestinalis	Cat (Felis catus)	Non-rodents	38252	31193
25934152	MGYA00238553	SRR2043539	Feces	Infected	Natural	Giardia intestinalis	Cat (Felis catus)	Non-rodents	44398	34988
25934152	MGYA00238554	SRR2043540	Feces	Infected	Natural	Giardia intestinalis	Cat (Felis catus)	Non-rodents	39520	33063
25934152	MGYA00238555	SRR2043541	Feces	Infected	Natural	Giardia intestinalis	Cat (Felis catus)	Non-rodents	46719	36391
25934152	MGYA00238556	SRR2043542	Feces	Infected	Natural	Giardia intestinalis	Cat (Felis catus)	Non-rodents	38877	32573
25934152	MGYA00238551	SRR2043537	Feces	Infected	Natural	Giardia intestinalis; Tritrichomonas foetus	Cat (Felis catus)	Non-rodents	30603	23343
25934152	MGYA00238549	SRR2043535	Feces	Infected	Natural	Giardia intestinalis	Cat (Felis catus)	Non-rodents	42185	34564
25934152	MGYA00238550	SRR2043536	Feces	Infected	Natural	Giardia intestinalis	Cat (Felis catus)	Non-rodents	42344	36487
25934152	MGYA00238583	SRR2043569	Feces	Infected	Natural	Anculostoma caninum	Dog (Canis lupus familiaris)	Non-rodents	41685	34332
25934152	MGYA00238595	SRR2043581	Feces	Infected	Natural	Giardia intestinalis	Dog (Canis lupus familiaris)	Non-rodents	63648	52000
25934152	MGYA00238607	SRR2043593	Feces	Infected	Natural	Anculostoma caninum	Dog (Canis lupus familiaris)	Non-rodents	85553	71507
25934152	MGYA00238611	SRR2043597	Feces	Infected	Natural	Anculostoma caninum	Dog (Canis lupus familiaris)	Non-rodents	43800	36465
25934152	MGYA00238613	SRR2043599	Feces	Infected	Natural	Giardia intestinalis	Dog (Canis lupus familiaris)	Non-rodents	49150	40726
25934152	MGYA00238615	SRR2043601	Feces	Infected	Natural	Giardia intestinalis	Dog (Canis lupus familiaris)	Non-rodents	48682	39728
25934152	MGYA00238617	SRR2043603	Feces	Uninfected	Natural	No	Dog (Canis lupus familiaris)	Non-rodents	41289	34899
25934152	MGYA00238619	SRR2043605	Feces	Infected	Natural	Anculostoma caninum; Giardia intestinalis	Dog (Canis lupus familiaris)	Non-rodents	39453	31331
25934152	MGYA00238621	SRR2043607	Feces	Uninfected	Natural	No	Dog (Canis lupus familiaris)	Non-rodents	33369	27752
25934152	MGYA00238571	SRR2043557	Feces	Infected	Natural	Anculostoma caninum; Trichuris vulpis	Dog (Canis lupus familiaris)	Non-rodents	48460	38557
25934152	MGYA00238573	SRR2043559	Feces	Infected	Natural	Anculostoma caninum; Trichuris vulpis	Dog (Canis lupus familiaris)	Non-rodents	27155	23357
25934152	MGYA00238575	SRR2043561	Feces	Infected	Natural	Anculostoma caninum	Dog (Canis lupus familiaris)	Non-rodents	46033	38581
25934152	MGYA00238577	SRR2043563	Feces	Uninfected	Natural	No	Dog (Canis lupus familiaris)	Non-rodents	41002	34017
25934152	MGYA00238578	SRR2043564	Feces	Infected	Natural	Anculostoma caninum	Dog (Canis lupus familiaris)	Non-rodents	41568	34766
25934152	MGYA00238579	SRR2043565	Feces	Infected	Natural	Anculostoma caninum; Toxocara cani	Dog (Canis lupus familiaris)	Non-rodents	36550	28695
25934152	MGYA00238580	SRR2043566	Feces	Uninfected	Natural	No	Dog (Canis lupus familiaris)	Non-rodents	39168	33911
25934152	MGYA00238581	SRR2043567	Feces	Uninfected	Natural	No	Dog (Canis lupus familiaris)	Non-rodents	43775	37461
25934152	MGYA00238582	SRR2043568	Feces	Infected	Natural	Anculostoma caninum; Trichuris vulpis	Dog (Canis lupus familiaris)	Non-rodents	41059	33850
25934152	MGYA00238585	SRR2043571	Feces	Infected	Natural	Anculostoma caninum	Dog (Canis lupus familiaris)	Non-rodents	34107	27962
25934152	MGYA00238586	SRR2043572	Feces	Uninfected	Natural	No	Dog (Canis lupus familiaris)	Non-rodents	54019	46550
25934152	MGYA00238587	SRR2043573	Feces	Uninfected	Natural	No	Dog (Canis lupus familiaris)	Non-rodents	49551	42521
25934152	MGYA00238588	SRR2043574	Feces	Infected	Natural	Giardia intestinalis	Dog (Canis lupus familiaris)	Non-rodents	32861	25769
25934152	MGYA00238589	SRR2043575	Feces	Infected	Natural	Giardia intestinalis	Dog (Canis lupus familiaris)	Non-rodents	37029	31084
25934152	MGYA00238590	SRR2043576	Feces	Infected	Natural	Giardia intestinalis	Dog (Canis lupus familiaris)	Non-rodents	46262	37698
25934152	MGYA00238591	SRR2043577	Feces	Infected	Natural	Giardia intestinalis	Dog (Canis lupus familiaris)	Non-rodents	31816	24601
25934152	MGYA00238592	SRR2043578	Feces	Infected	Natural	Giardia intestinalis	Dog (Canis lupus familiaris)	Non-rodents	36247	30322
25934152	MGYA00238593	SRR2043579	Feces	Infected	Natural	Giardia intestinalis	Dog (Canis lupus familiaris)	Non-rodents	42314	36494
25934152	MGYA00238594	SRR2043580	Feces	Infected	Natural	Anculostoma caninum	Dog (Canis lupus familiaris)	Non-rodents	41056	36056
25934152	MGYA00238597	SRR2043583	Feces	Uninfected	Natural	No	Dog (Canis lupus familiaris)	Non-rodents	37814	31877
25934152	MGYA00238598	SRR2043584	Feces	Infected	Natural	Giardia intestinalis	Dog (Canis lupus familiaris)	Non-rodents	36956	30817
25934152	MGYA00238599	SRR2043585	Feces	Uninfected	Natural	No	Dog (Canis lupus familiaris)	Non-rodents	41902	36410
25934152	MGYA00238600	SRR2043586	Feces	Uninfected	Natural	No	Dog (Canis lupus familiaris)	Non-rodents	38498	33431
25934152	MGYA00238601	SRR2043587	Feces	Infected	Natural	Giardia intestinalis	Dog (Canis lupus familiaris)	Non-rodents	43420	35872
25934152	MGYA00238602	SRR2043588	Feces	Infected	Natural	Giardia intestinalis	Dog (Canis lupus familiaris)	Non-rodents	29973	24739
25934152	MGYA00238603	SRR2043589	Feces	Infected	Natural	Giardia intestinalis	Dog (Canis lupus familiaris)	Non-rodents	32312	26713
25934152	MGYA00238604	SRR2043590	Feces	Infected	Natural	Giardia intestinalis	Dog (Canis lupus familiaris)	Non-rodents	56396	47649
25934152	MGYA00238605	SRR2043591	Feces	Infected	Natural	Giardia intestinalis	Dog (Canis lupus familiaris)	Non-rodents	31821	24923
25934152	MGYA00238606	SRR2043592	Feces	Infected	Natural	Anculostoma caninum	Dog (Canis lupus familiaris)	Non-rodents	30437	25179
25934152	MGYA00238609	SRR2043595	Feces	Infected	Natural	Giardia intestinalis	Dog (Canis lupus familiaris)	Non-rodents	48076	39328
25934152	MGYA00238610	SRR2043596	Feces	Uninfected	Natural	No	Dog (Canis lupus familiaris)	Non-rodents	42134	35702
27827438	MGYA00218250	SRR3926192	Small intestine	Infected	Experimental	Necator americanus	Human (Homo sapiens)	Non-rodents	493250	443934
27827438	MGYA00218251	SRR3926187	Small intestine	Infected	Experimental	Necator americanus	Human (Homo sapiens)	Non-rodents	450337	397373
27827438	MGYA00218252	SRR3924089	Small intestine	Uninfected	Experimental	No	Human (Homo sapiens)	Non-rodents	495602	446509
27827438	MGYA00218253	SRR3926179	Small intestine	Infected	Experimental	Necator americanus	Human (Homo sapiens)	Non-rodents	839645	757267
27827438	MGYA00218254	SRR3926177	Small intestine	Infected	Experimental	Necator americanus	Human (Homo sapiens)	Non-rodents	440473	384445
27827438	MGYA00218255	SRR3925388	Small intestine	Uninfected	Experimental	No	Human (Homo sapiens)	Non-rodents	714741	638809
27827438	MGYA00218256	SRR3926149	Small intestine	Infected	Experimental	Necator americanus	Human (Homo sapiens)	Non-rodents	853247	777163
27827438	MGYA00218257	SRR3926156	Small intestine	Uninfected	Experimental	No	Human (Homo sapiens)	Non-rodents	963365	859470
27827438	MGYA00218258	SRR3925387	Small intestine	Uninfected	Experimental	No	Human (Homo sapiens)	Non-rodents	558766	498795
27827438	MGYA00218259	SRR3926189	Small intestine	Infected	Experimental	Necator americanus	Human (Homo sapiens)	Non-rodents	416500	372955
27827438	MGYA00218260	SRR3925441	Small intestine	Uninfected	Experimental	No	Human (Homo sapiens)	Non-rodents	540554	481523
27827438	MGYA00218261	SRR3926190	Small intestine	Infected	Experimental	Necator americanus	Human (Homo sapiens)	Non-rodents	441077	389070
27827438	MGYA00218262	SRR3925394	Small intestine	Infected	Experimental	Necator americanus	Human (Homo sapiens)	Non-rodents	652708	589329
27827438	MGYA00218263	SRR3925407	Small intestine	Infected	Experimental	Necator americanus	Human (Homo sapiens)	Non-rodents	453201	397526
27827438	MGYA00218264	SRR3925392	Small intestine	Uninfected	Experimental	No	Human (Homo sapiens)	Non-rodents	725202	647987
27827438	MGYA00218265	SRR3926191	Small intestine	Uninfected	Experimental	No	Human (Homo sapiens)	Non-rodents	738894	663718
27827438	MGYA00218266	SRR3926178	Small intestine	Uninfected	Experimental	No	Human (Homo sapiens)	Non-rodents	620762	554105
27827438	MGYA00218267	SRR3926154	Small intestine	Infected	Experimental	Necator americanus	Human (Homo sapiens)	Non-rodents	434832	393597
27827438	MGYA00218268	SRR3926176	Small intestine	Infected	Experimental	Necator americanus	Human (Homo sapiens)	Non-rodents	650219	588312
27827438	MGYA00218269	SRR3925390	Small intestine	Uninfected	Experimental	No	Human (Homo sapiens)	Non-rodents	392401	347514
27827438	MGYA00218270	SRR3925393	Small intestine	Uninfected	Experimental	No	Human (Homo sapiens)	Non-rodents	876902	794349
27827438	MGYA00218271	SRR3926188	Small intestine	Uninfected	Experimental	No	Human (Homo sapiens)	Non-rodents	471433	419215
27827438	MGYA00218272	SRR3925385	Small intestine	Uninfected	Experimental	No	Human (Homo sapiens)	Non-rodents	756892	673192
27827438	MGYA00218273	SRR3926193	Small intestine	Infected	Experimental	Necator americanus	Human (Homo sapiens)	Non-rodents	472078	427405
27912797	MGYA00238666	SRR4449254	Feces	Uninfected	Natural	No	Cat (Felis catus)	Non-rodents	177850	146987
27912797	MGYA00238669	SRR4449260	Feces	Uninfected	Natural	No	Cat (Felis catus)	Non-rodents	174552	144438
27912797	MGYA00238665	SRR4449253	Feces	Uninfected	Natural	No	Cat (Felis catus)	Non-rodents	200075	164084
27912797	MGYA00238667	SRR4449255	Feces	Uninfected	Natural	No	Cat (Felis catus)	Non-rodents	183081	146745
27912797	MGYA00238662	SRR4449248	Feces	Uninfected	Natural	No	Cat (Felis catus)	Non-rodents	164340	133674
27912797	MGYA00238663	SRR4449249	Feces	Uninfected	Natural	No	Cat (Felis catus)	Non-rodents	164025	132886
27912797	MGYA00238664	SRR4449251	Feces	Uninfected	Natural	No	Cat (Felis catus)	Non-rodents	152184	123733
27912797	MGYA00238668	SRR4449257	Feces	Uninfected	Natural	No	Cat (Felis catus)	Non-rodents	162200	135773
27912797	MGYA00238661	SRR4449247	Feces	Uninfected	Natural	No	Cat (Felis catus)	Non-rodents	182516	149904
27912797	MGYA00238660	SRR4449246	Feces	Uninfected	Natural	No	Cat (Felis catus)	Non-rodents	164659	131285
27912797	MGYA00238659	SRR4449239	Feces	Uninfected	Natural	No	Cat (Felis catus)	Non-rodents	175512	145858
27912797	MGYA00238658	SRR4449238	Feces	Uninfected	Natural	No	Cat (Felis catus)	Non-rodents	148736	118843
27912797	MGYA00238657	SRR4449237	Feces	Uninfected	Natural	No	Cat (Felis catus)	Non-rodents	157166	127613
27912797	MGYA00238656	SRR4449236	Feces	Uninfected	Natural	No	Cat (Felis catus)	Non-rodents	178311	145306
27912797	MGYA00238655	SRR4449235	Feces	Uninfected	Natural	No	Cat (Felis catus)	Non-rodents	110826	89718
27912797	MGYA00238654	SRR4449234	Feces	Uninfected	Natural	No	Cat (Felis catus)	Non-rodents	181546	146136
27912797	MGYA00238653	SRR4449233	Feces	Uninfected	Natural	No	Cat (Felis catus)	Non-rodents	211816	169692
27912797	MGYA00238652	SRR4449232	Feces	Uninfected	Natural	No	Cat (Felis catus)	Non-rodents	316731	258019
27912797	MGYA00238651	SRR4449231	Feces	Uninfected	Natural	No	Cat (Felis catus)	Non-rodents	411205	342082
27912797	MGYA00238650	SRR4449230	Feces	Uninfected	Natural	No	Cat (Felis catus)	Non-rodents	261623	209354
27912797	MGYA00238649	SRR4449228	Feces	Uninfected	Natural	No	Cat (Felis catus)	Non-rodents	242976	202932
27912797	MGYA00238648	SRR4449227	Feces	Infected	Natural	Toxocara cati	Cat (Felis catus)	Non-rodents	193572	155740
27912797	MGYA00238647	SRR4449226	Feces	Infected	Natural	Toxocara cati	Cat (Felis catus)	Non-rodents	164716	136139
27912797	MGYA00238646	SRR4449224	Feces	Infected	Natural	Toxocara cati	Cat (Felis catus)	Non-rodents	234584	183392
27912797	MGYA00238645	SRR4449223	Feces	Infected	Natural	Toxocara cati	Cat (Felis catus)	Non-rodents	167174	131251
27912797	MGYA00238644	SRR4449222	Feces	Infected	Natural	Toxocara cati	Cat (Felis catus)	Non-rodents	213338	179112
27912797	MGYA00238643	SRR4449221	Feces	Infected	Natural	Toxocara cati	Cat (Felis catus)	Non-rodents	175267	144118
27912797	MGYA00238642	SRR4449220	Feces	Infected	Natural	Toxocara cati	Cat (Felis catus)	Non-rodents	162856	135248
27912797	MGYA00238641	SRR4449219	Feces	Infected	Natural	Toxocara cati	Cat (Felis catus)	Non-rodents	172919	143486
27912797	MGYA00238640	SRR4449218	Feces	Infected	Natural	Toxocara cati	Cat (Felis catus)	Non-rodents	182248	142196
27912797	MGYA00238639	SRR4449216	Feces	Infected	Natural	Toxocara cati	Cat (Felis catus)	Non-rodents	190321	158055
27912797	MGYA00238638	SRR4449215	Feces	Infected	Natural	Toxocara cati	Cat (Felis catus)	Non-rodents	180371	147388
27912797	MGYA00238637	SRR4449213	Feces	Infected	Natural	Toxocara cati	Cat (Felis catus)	Non-rodents	199808	163866
27912797	MGYA00238636	SRR4449212	Feces	Infected	Natural	Toxocara cati	Cat (Felis catus)	Non-rodents	174825	141234
27912797	MGYA00238634	SRR4449204	Feces	Infected	Natural	Toxocara cati	Cat (Felis catus)	Non-rodents	739249	591257
27912797	MGYA00238634	SRR4449202	Feces	Infected	Natural	Toxocara cati	Cat (Felis catus)	Non-rodents	739249	591257
27912797	MGYA00238633	SRR4449201	Feces	Infected	Natural	Toxocara cati	Cat (Felis catus)	Non-rodents	293655	232493
27912797	MGYA00238632	SRR4449199	Feces	Infected	Natural	Toxocara cati	Cat (Felis catus)	Non-rodents	147982	117245
27912797	MGYA00238631	SRR4449198	Feces	Infected	Natural	Toxocara cati	Cat (Felis catus)	Non-rodents	158283	130556
27912797	MGYA00238630	SRR4449196	Feces	Infected	Natural	Toxocara cati	Cat (Felis catus)	Non-rodents	287569	228818
27912797	MGYA00238629	SRR4449195	Feces	Infected	Natural	Toxocara cati	Cat (Felis catus)	Non-rodents	202791	168455
27912797	MGYA00238628	SRR4449193	Feces	Infected	Natural	Toxocara cati	Cat (Felis catus)	Non-rodents	224142	180467
27912797	MGYA00238627	SRR4449191	Feces	Infected	Natural	Toxocara cati	Cat (Felis catus)	Non-rodents	290274	223200
27912797	MGYA00238626	SRR4449189	Feces	Infected	Natural	Toxocara cati	Cat (Felis catus)	Non-rodents	205817	168253
27912797	MGYA00238625	SRR4449188	Feces	Infected	Natural	Toxocara cati	Cat (Felis catus)	Non-rodents	505782	406514
28892494	MGYA00216120	ERR2095560	Feces	Uninfected	Natural	No	Human (Homo sapiens)	Non-rodents	252927	235388
28892494	MGYA00216130	ERR2095561	Feces	Uninfected	Natural	No	Human (Homo sapiens)	Non-rodents	537589	505806
28892494	MGYA00216131	ERR2095562	Feces	Uninfected	Natural	No	Human (Homo sapiens)	Non-rodents	373267	348876
28892494	MGYA00216126	ERR2095563	Feces	Uninfected	Natural	No	Human (Homo sapiens)	Non-rodents	457878	429505
28892494	MGYA00216134	ERR2095564	Feces	Uninfected	Natural	No	Human (Homo sapiens)	Non-rodents	464001	434719
28892494	MGYA00216115	ERR2095565	Feces	Uninfected	Natural	No	Human (Homo sapiens)	Non-rodents	392183	362478
28892494	MGYA00216125	ERR2095566	Feces	Uninfected	Natural	No	Human (Homo sapiens)	Non-rodents	442392	412675
28892494	MGYA00216129	ERR2095567	Feces	Uninfected	Natural	No	Human (Homo sapiens)	Non-rodents	559877	520826
28892494	MGYA00216116	ERR2095568	Feces	Uninfected	Natural	No	Human (Homo sapiens)	Non-rodents	303768	277323
28892494	MGYA00216139	ERR2095569	Feces	Uninfected	Natural	No	Human (Homo sapiens)	Non-rodents	300419	279563
28892494	MGYA00216112	ERR2095570	Feces	Uninfected	Natural	No	Human (Homo sapiens)	Non-rodents	490718	455738
28892494	MGYA00216109	ERR2095538	Feces	Infected	Natural	Ascaris lumbricoides	Human (Homo sapiens)	Non-rodents	538215	500154
28892494	MGYA00216108	ERR2095539	Feces	Infected	Natural	Ascaris lumbricoides	Human (Homo sapiens)	Non-rodents	902924	837399
28892494	MGYA00216127	ERR2095540	Feces	Infected	Natural	Ascaris lumbricoides	Human (Homo sapiens)	Non-rodents	430881	400189
28892494	MGYA00216124	ERR2095541	Feces	Infected	Natural	Ascaris lumbricoides	Human (Homo sapiens)	Non-rodents	352629	329999
28892494	MGYA00216111	ERR2095542	Feces	Infected	Natural	Ascaris lumbricoides	Human (Homo sapiens)	Non-rodents	312690	294718
28892494	MGYA00216121	ERR2095543	Feces	Infected	Natural	Ascaris lumbricoides	Human (Homo sapiens)	Non-rodents	454565	423459
28892494	MGYA00216117	ERR2095544	Feces	Infected	Natural	Trichuris trichiura	Human (Homo sapiens)	Non-rodents	404580	377721
28892494	MGYA00216138	ERR2095545	Feces	Infected	Natural	Necator americanus	Human (Homo sapiens)	Non-rodents	267003	254771
28892494	MGYA00216128	ERR2095546	Feces	Infected	Natural	Necator americanus	Human (Homo sapiens)	Non-rodents	434233	400321
28892494	MGYA00216119	ERR2095547	Feces	Infected	Natural	Necator americanus	Human (Homo sapiens)	Non-rodents	460996	430730
28892494	MGYA00216114	ERR2095548	Feces	Infected	Natural	Necator americanus	Human (Homo sapiens)	Non-rodents	275989	257165
28892494	MGYA00216107	ERR2095549	Feces	Uninfected	Natural	No	Human (Homo sapiens)	Non-rodents	438997	399893
28892494	MGYA00216136	ERR2095550	Feces	Uninfected	Natural	No	Human (Homo sapiens)	Non-rodents	426781	391308
28892494	MGYA00216113	ERR2095551	Feces	Uninfected	Natural	No	Human (Homo sapiens)	Non-rodents	394769	360870
28892494	MGYA00216140	ERR2095552	Feces	Uninfected	Natural	No	Human (Homo sapiens)	Non-rodents	368649	337711
28892494	MGYA00216137	ERR2095553	Feces	Uninfected	Natural	No	Human (Homo sapiens)	Non-rodents	465507	427793
28892494	MGYA00216106	ERR2095554	Feces	Uninfected	Natural	No	Human (Homo sapiens)	Non-rodents	235056	215216
28892494	MGYA00216118	ERR2095555	Feces	Uninfected	Natural	No	Human (Homo sapiens)	Non-rodents	309605	292808
28892494	MGYA00216122	ERR2095556	Feces	Uninfected	Natural	No	Human (Homo sapiens)	Non-rodents	237280	217142
28892494	MGYA00216135	ERR2095557	Feces	Uninfected	Natural	No	Human (Homo sapiens)	Non-rodents	413646	376271
28892494	MGYA00216110	ERR2095558	Feces	Uninfected	Natural	No	Human (Homo sapiens)	Non-rodents	263974	250518
28892494	MGYA00216132	ERR2095559	Feces	Uninfected	Natural	No	Human (Homo sapiens)	Non-rodents	258896	245422
30104612	MGYA00240863	ERR2854480	Large intestine	Uninfected	Experimental	No	Mouse (Mus musculus)	Rodents	38674	38674
30104612	MGYA00240864	ERR2854481	Small intestine	Uninfected	Experimental	No	Mouse (Mus musculus)	Rodents	26895	26895
30104612	MGYA00240867	ERR2854565	Large intestine	Infected	Experimental	Schistosoma mansoni	Mouse (Mus musculus)	Rodents	33079	33079
30104612	MGYA00240868	ERR2854500	Large intestine	Uninfected	Experimental	No	Mouse (Mus musculus)	Rodents	51266	51266
30104612	MGYA00240870	ERR2854477	Large intestine	Uninfected	Experimental	No	Mouse (Mus musculus)	Rodents	36011	36011
30104612	MGYA00240872	ERR2854527	Large intestine	Infected	Experimental	Schistosoma mansoni	Mouse (Mus musculus)	Rodents	37136	37136
30104612	MGYA00240873	ERR2854572	Small intestine	Infected	Experimental	Schistosoma mansoni	Mouse (Mus musculus)	Rodents	15695	15695
30104612	MGYA00240875	ERR2854517	Large intestine	Infected	Experimental	Schistosoma mansoni	Mouse (Mus musculus)	Rodents	45017	45017
30104612	MGYA00240877	ERR2854567	Large intestine	Infected	Experimental	Schistosoma mansoni	Mouse (Mus musculus)	Rodents	38946	38946
30104612	MGYA00240879	ERR2854471	Small intestine	Uninfected	Experimental	No	Mouse (Mus musculus)	Rodents	28342	28342
30104612	MGYA00240882	ERR2854503	Small intestine	Uninfected	Experimental	No	Mouse (Mus musculus)	Rodents	35677	35677
30104612	MGYA00240883	ERR2854485	Small intestine	Uninfected	Experimental	No	Mouse (Mus musculus)	Rodents	14948	14948
30104612	MGYA00240885	ERR2854490	Large intestine	Uninfected	Experimental	No	Mouse (Mus musculus)	Rodents	26447	26447
30104612	MGYA00240886	ERR2854520	Small intestine	Infected	Experimental	Schistosoma mansoni	Mouse (Mus musculus)	Rodents	41795	41795
30104612	MGYA00240887	ERR2854467	Large intestine	Uninfected	Experimental	No	Mouse (Mus musculus)	Rodents	15496	15494
30104612	MGYA00240888	ERR2854556	Large intestine	Infected	Experimental	Schistosoma mansoni	Mouse (Mus musculus)	Rodents	34130	34130
30104612	MGYA00240891	ERR2854532	Small intestine	Infected	Experimental	Schistosoma mansoni	Mouse (Mus musculus)	Rodents	44728	44728
30104612	MGYA00240893	ERR2854570	Small intestine	Infected	Experimental	Schistosoma mansoni	Mouse (Mus musculus)	Rodents	27199	27199
30104612	MGYA00240894	ERR2854496	Large intestine	Uninfected	Experimental	No	Mouse (Mus musculus)	Rodents	56614	56614
30104612	MGYA00240896	ERR2854483	Small intestine	Uninfected	Experimental	No	Mouse (Mus musculus)	Rodents	29745	29745
30104612	MGYA00240898	ERR2854473	Small intestine	Uninfected	Experimental	No	Mouse (Mus musculus)	Rodents	27347	27347
30104612	MGYA00240899	ERR2854498	Large intestine	Uninfected	Experimental	No	Mouse (Mus musculus)	Rodents	37613	37613
30104612	MGYA00240900	ERR2854489	Large intestine	Uninfected	Experimental	No	Mouse (Mus musculus)	Rodents	44667	44667
30104612	MGYA00240901	ERR2854484	Small intestine	Uninfected	Experimental	No	Mouse (Mus musculus)	Rodents	35598	35598
30104612	MGYA00240903	ERR2854553	Large intestine	Infected	Experimental	Schistosoma mansoni	Mouse (Mus musculus)	Rodents	36004	36004
30104612	MGYA00240904	ERR2854533	Small intestine	Infected	Experimental	Schistosoma mansoni	Mouse (Mus musculus)	Rodents	38316	38316
30104612	MGYA00240905	ERR2854555	Large intestine	Infected	Experimental	Schistosoma mansoni	Mouse (Mus musculus)	Rodents	35193	35193
30104612	MGYA00240906	ERR2854525	Large intestine	Infected	Experimental	Schistosoma mansoni	Mouse (Mus musculus)	Rodents	39854	39854
30104612	MGYA00240907	ERR2854522	Small intestine	Infected	Experimental	Schistosoma mansoni	Mouse (Mus musculus)	Rodents	28919	28919
30104612	MGYA00240908	ERR2854499	Large intestine	Uninfected	Experimental	No	Mouse (Mus musculus)	Rodents	46209	46209
30104612	MGYA00240909	ERR2854528	Large intestine	Infected	Experimental	Schistosoma mansoni	Mouse (Mus musculus)	Rodents	41586	41586
30104612	MGYA00240910	ERR2854564	Large intestine	Infected	Experimental	Schistosoma mansoni	Mouse (Mus musculus)	Rodents	29884	29884
30104612	MGYA00240913	ERR2854524	Small intestine	Infected	Experimental	Schistosoma mansoni	Mouse (Mus musculus)	Rodents	19712	19712
30104612	MGYA00240914	ERR2854559	Small intestine	Infected	Experimental	Schistosoma mansoni	Mouse (Mus musculus)	Rodents	23621	23621
30104612	MGYA00240915	ERR2854482	Small intestine	Uninfected	Experimental	No	Mouse (Mus musculus)	Rodents	35552	35552
30104612	MGYA00240917	ERR2854529	Large intestine	Infected	Experimental	Schistosoma mansoni	Mouse (Mus musculus)	Rodents	61213	61213
30104612	MGYA00240918	ERR2854563	Large intestine	Infected	Experimental	Schistosoma mansoni	Mouse (Mus musculus)	Rodents	40618	40618
30104612	MGYA00240919	ERR2854560	Small intestine	Infected	Experimental	Schistosoma mansoni	Mouse (Mus musculus)	Rodents	32433	32433
30104612	MGYA00240920	ERR2854487	Large intestine	Uninfected	Experimental	No	Mouse (Mus musculus)	Rodents	54625	54625
30104612	MGYA00240923	ERR2854493	Small intestine	Uninfected	Experimental	No	Mouse (Mus musculus)	Rodents	26362	26362
30104612	MGYA00240927	ERR2854502	Small intestine	Uninfected	Experimental	No	Mouse (Mus musculus)	Rodents	35191	35191
30104612	MGYA00240928	ERR2854519	Large intestine	Infected	Experimental	Schistosoma mansoni	Mouse (Mus musculus)	Rodents	53120	53120
30104612	MGYA00240930	ERR2854469	Large intestine	Uninfected	Experimental	No	Mouse (Mus musculus)	Rodents	33835	33835
30104612	MGYA00240931	ERR2854562	Small intestine	Infected	Experimental	Schistosoma mansoni	Mouse (Mus musculus)	Rodents	21579	21579
30104612	MGYA00240934	ERR2854566	Large intestine	Infected	Experimental	Schistosoma mansoni	Mouse (Mus musculus)	Rodents	36506	36506
30104612	MGYA00240935	ERR2854475	Small intestine	Uninfected	Experimental	No	Mouse (Mus musculus)	Rodents	17643	17643
30104612	MGYA00240937	ERR2854504	Small intestine	Uninfected	Experimental	No	Mouse (Mus musculus)	Rodents	35166	35166
30104612	MGYA00240938	ERR2854501	Small intestine	Uninfected	Experimental	No	Mouse (Mus musculus)	Rodents	27286	27286
30104612	MGYA00240939	ERR2854476	Large intestine	Uninfected	Experimental	No	Mouse (Mus musculus)	Rodents	15944	15944
30104612	MGYA00240942	ERR2854561	Small intestine	Infected	Experimental	Schistosoma mansoni	Mouse (Mus musculus)	Rodents	27153	27153
30104612	MGYA00240943	ERR2854478	Large intestine	Uninfected	Experimental	No	Mouse (Mus musculus)	Rodents	33333	33333
30104612	MGYA00240946	ERR2854495	Small intestine	Uninfected	Experimental	No	Mouse (Mus musculus)	Rodents	47861	47861
30104612	MGYA00240948	ERR2854554	Large intestine	Infected	Experimental	Schistosoma mansoni	Mouse (Mus musculus)	Rodents	34972	34972
30104612	MGYA00240949	ERR2854486	Large intestine	Uninfected	Experimental	No	Mouse (Mus musculus)	Rodents	49347	49347
30104612	MGYA00240951	ERR2854571	Small intestine	Infected	Experimental	Schistosoma mansoni	Mouse (Mus musculus)	Rodents	21185	21185
30104612	MGYA00240953	ERR2854568	Small intestine	Infected	Experimental	Schistosoma mansoni	Mouse (Mus musculus)	Rodents	27898	27898
30104612	MGYA00240957	ERR2854479	Large intestine	Uninfected	Experimental	No	Mouse (Mus musculus)	Rodents	39121	39121
30104612	MGYA00240958	ERR2854521	Small intestine	Infected	Experimental	Schistosoma mansoni	Mouse (Mus musculus)	Rodents	46173	46173
30104612	MGYA00240959	ERR2854516	Large intestine	Infected	Experimental	Schistosoma mansoni	Mouse (Mus musculus)	Rodents	36295	36295
30104612	MGYA00240960	ERR2854526	Large intestine	Infected	Experimental	Schistosoma mansoni	Mouse (Mus musculus)	Rodents	48534	48534
30104612	MGYA00240961	ERR2854569	Small intestine	Infected	Experimental	Schistosoma mansoni	Mouse (Mus musculus)	Rodents	31266	31266
30104612	MGYA00240962	ERR2854472	Small intestine	Uninfected	Experimental	No	Mouse (Mus musculus)	Rodents	25623	25623
30104612	MGYA00240963	ERR2854523	Small intestine	Infected	Experimental	Schistosoma mansoni	Mouse (Mus musculus)	Rodents	25297	25297
30104612	MGYA00240964	ERR2854518	Large intestine	Infected	Experimental	Schistosoma mansoni	Mouse (Mus musculus)	Rodents	41393	41393
30104612	MGYA00240966	ERR2854505	Small intestine	Uninfected	Experimental	No	Mouse (Mus musculus)	Rodents	41508	41508
30104612	MGYA00240967	ERR2854468	Large intestine	Uninfected	Experimental	No	Mouse (Mus musculus)	Rodents	10711	10711
30104612	MGYA00240968	ERR2854530	Small intestine	Infected	Experimental	Schistosoma mansoni	Mouse (Mus musculus)	Rodents	17326	17326
30104612	MGYA00240970	ERR2854497	Large intestine	Uninfected	Experimental	No	Mouse (Mus musculus)	Rodents	61669	61669
30104612	MGYA00240971	ERR2854494	Small intestine	Uninfected	Experimental	No	Mouse (Mus musculus)	Rodents	49006	49006
30104612	MGYA00240973	ERR2854491	Small intestine	Uninfected	Experimental	No	Mouse (Mus musculus)	Rodents	31352	31352
30104612	MGYA00240974	ERR2854558	Small intestine	Infected	Experimental	Schistosoma mansoni	Mouse (Mus musculus)	Rodents	25255	25255
30104612	MGYA00240975	ERR2854557	Large intestine	Infected	Experimental	Schistosoma mansoni	Mouse (Mus musculus)	Rodents	9189	9189
30104612	MGYA00240978	ERR2854515	Large intestine	Infected	Experimental	Schistosoma mansoni	Mouse (Mus musculus)	Rodents	34706	34706
30104612	MGYA00240979	ERR2854492	Small intestine	Uninfected	Experimental	No	Mouse (Mus musculus)	Rodents	46389	46389
30104612	MGYA00240981	ERR2854534	Small intestine	Infected	Experimental	Schistosoma mansoni	Mouse (Mus musculus)	Rodents	52541	52541
30104612	MGYA00240982	ERR2854474	Small intestine	Uninfected	Experimental	No	Mouse (Mus musculus)	Rodents	27420	27420
30104612	MGYA00240986	ERR2854531	Small intestine	Infected	Experimental	Schistosoma mansoni	Mouse (Mus musculus)	Rodents	34364	34364
30104612	MGYA00240988	ERR2854488	Large intestine	Uninfected	Experimental	No	Mouse (Mus musculus)	Rodents	43483	43483
30104612	MGYA00240990	ERR2854466	Large intestine	Uninfected	Experimental	No	Mouse (Mus musculus)	Rodents	25492	25492
30104612	MGYA00240991	ERR2854470	Large intestine	Uninfected	Experimental	No	Mouse (Mus musculus)	Rodents	39654	39654
30353019	MGYA00216159	ERR2806291	Feces	Infected	Natural	Strongyloides stercoralis	Human (Homo sapiens)	Non-rodents	151658	146057
30353019	MGYA00216184	ERR2806297	Feces	Infected	Natural	Strongyloides stercoralis	Human (Homo sapiens)	Non-rodents	99912	96755
30353019	MGYA00216175	ERR2806293	Feces	Infected	Natural	Strongyloides stercoralis	Human (Homo sapiens)	Non-rodents	276639	267618
30353019	MGYA00216154	ERR2806299	Feces	Infected	Natural	Strongyloides stercoralis	Human (Homo sapiens)	Non-rodents	71089	68038
30353019	MGYA00216177	ERR2806302	Feces	Infected	Natural	Strongyloides stercoralis	Human (Homo sapiens)	Non-rodents	156437	151218
30353019	MGYA00216152	ERR2806312	Feces	Infected	Natural	Strongyloides stercoralis	Human (Homo sapiens)	Non-rodents	101440	97880
30353019	MGYA00216173	ERR2806315	Feces	Infected	Natural	Strongyloides stercoralis	Human (Homo sapiens)	Non-rodents	171463	165876
30353019	MGYA00216174	ERR2806320	Feces	Infected	Natural	Strongyloides stercoralis	Human (Homo sapiens)	Non-rodents	89224	85683
30353019	MGYA00216141	ERR2806322	Feces	Infected	Natural	Strongyloides stercoralis	Human (Homo sapiens)	Non-rodents	130957	125495
30353019	MGYA00216142	ERR2806318	Feces	Infected	Natural	Strongyloides stercoralis	Human (Homo sapiens)	Non-rodents	92261	89317
30353019	MGYA00216148	ERR2806326	Feces	Infected	Natural	Strongyloides stercoralis	Human (Homo sapiens)	Non-rodents	51512	49212
30353019	MGYA00216165	ERR2806330	Feces	Infected	Natural	Strongyloides stercoralis	Human (Homo sapiens)	Non-rodents	188870	182345
30353019	MGYA00216168	ERR2806328	Feces	Infected	Natural	Strongyloides stercoralis	Human (Homo sapiens)	Non-rodents	192732	185160
30353019	MGYA00216157	ERR2806333	Feces	Infected	Natural	Strongyloides stercoralis	Human (Homo sapiens)	Non-rodents	134634	130698
30353019	MGYA00216182	ERR2806332	Feces	Infected	Natural	Strongyloides stercoralis	Human (Homo sapiens)	Non-rodents	100932	98224
30353019	MGYA00216186	ERR2806339	Feces	Infected	Natural	Strongyloides stercoralis	Human (Homo sapiens)	Non-rodents	136455	132459
30353019	MGYA00216149	ERR2806307	Feces	Uninfected	Natural	No	Human (Homo sapiens)	Non-rodents	103543	100275
30353019	MGYA00216176	ERR2806301	Feces	Uninfected	Natural	No	Human (Homo sapiens)	Non-rodents	114918	110871
30353019	MGYA00216192	ERR2806304	Feces	Uninfected	Natural	No	Human (Homo sapiens)	Non-rodents	132281	127311
30353019	MGYA00216155	ERR2806335	Feces	Uninfected	Natural	No	Human (Homo sapiens)	Non-rodents	176333	170337
30353019	MGYA00216187	ERR2806345	Feces	Uninfected	Natural	No	Human (Homo sapiens)	Non-rodents	117413	113932
30353019	MGYA00216188	ERR2806338	Feces	Uninfected	Natural	No	Human (Homo sapiens)	Non-rodents	164514	157823
30353019	MGYA00216161	ERR2806317	Feces	Uninfected	Natural	No	Human (Homo sapiens)	Non-rodents	127502	123371
30353019	MGYA00216191	ERR2806324	Feces	Infected	Natural	Strongyloides stercoralis	Human (Homo sapiens)	Non-rodents	71049	68233
30353019	MGYA00216172	ERR2806346	Feces	Infected	Natural	Strongyloides stercoralis	Human (Homo sapiens)	Non-rodents	123445	119151
30353019	MGYA00216145	ERR2806311	Feces	Infected	Natural	Strongyloides stercoralis	Human (Homo sapiens)	Non-rodents	132194	127128
30353019	MGYA00216156	ERR2806327	Feces	Infected	Natural	Strongyloides stercoralis	Human (Homo sapiens)	Non-rodents	105456	100598
30353019	MGYA00216147	ERR2806331	Feces	Uninfected	Natural	No	Human (Homo sapiens)	Non-rodents	180809	172320
30353019	MGYA00216195	ERR2806309	Feces	Uninfected	Natural	No	Human (Homo sapiens)	Non-rodents	185220	178229
30353019	MGYA00216144	ERR2806329	Feces	Uninfected	Natural	No	Human (Homo sapiens)	Non-rodents	382930	369313
30353019	MGYA00216180	ERR2806344	Feces	Uninfected	Natural	No	Human (Homo sapiens)	Non-rodents	261426	249341
30149004	MGYA00326911	SRR7535708	Caecum	Infected	Experimental	Metagonimus yokogawai	Mouse (Mus musculus)	Rodents	66651	64229
30149004	MGYA00326912	SRR7535709	Caecum	Infected	Experimental	Metagonimus yokogawai	Mouse (Mus musculus)	Rodents	126877	122668
30149004	MGYA00326913	SRR7535706	Caecum	Uninfected	Experimental	No	Mouse (Mus musculus)	Rodents	172818	165352
30149004	MGYA00326914	SRR7535707	Caecum	Infected	Experimental	Metagonimus yokogawai	Mouse (Mus musculus)	Rodents	115344	110594
30149004	MGYA00326915	SRR7535705	Caecum	Uninfected	Experimental	No	Mouse (Mus musculus)	Rodents	647291	622458
30149004	MGYA00326916	SRR7535704	Caecum	Uninfected	Experimental	No	Mouse (Mus musculus)	Rodents	65005	61601
30149004	MGYA00326917	SRR7535703	Caecum	Uninfected	Experimental	No	Mouse (Mus musculus)	Rodents	585219	560326
30149004	MGYA00326918	SRR7535701	Caecum	Uninfected	Experimental	No	Mouse (Mus musculus)	Rodents	94182	89370
30149004	MGYA00326919	SRR7535700	Caecum	Uninfected	Experimental	No	Mouse (Mus musculus)	Rodents	34110	29685
30149004	MGYA00326920	SRR7535702	Caecum	Uninfected	Experimental	No	Mouse (Mus musculus)	Rodents	1736987	1665794
30149004	MGYA00326921	SRR7535699	Caecum	Infected	Experimental	Metagonimus yokogawai	Mouse (Mus musculus)	Rodents	20471	19421
30149004	MGYA00326922	SRR7535698	Caecum	Infected	Experimental	Metagonimus yokogawai	Mouse (Mus musculus)	Rodents	138144	132402
30149004	MGYA00326923	SRR7535697	Caecum	Infected	Experimental	Metagonimus yokogawai	Mouse (Mus musculus)	Rodents	384451	368619
30149004	MGYA00326924	SRR7535695	Caecum	Infected	Experimental	Metagonimus yokogawai	Mouse (Mus musculus)	Rodents	475544	457821
30149004	MGYA00326925	SRR7535696	Caecum	Infected	Experimental	Metagonimus yokogawai	Mouse (Mus musculus)	Rodents	78376	75745
30323795	MGYA00326926	SRR7704552	Feces	Uninfected	Natural	No	Human (Homo sapiens)	Non-rodents	112841	107680
30323795	MGYA00326927	SRR7704553	Feces	Uninfected	Natural	No	Human (Homo sapiens)	Non-rodents	119602	113136
30323795	MGYA00326928	SRR7704550	Feces	Uninfected	Natural	No	Human (Homo sapiens)	Non-rodents	117050	111785
30323795	MGYA00326929	SRR7704551	Feces	Uninfected	Natural	No	Human (Homo sapiens)	Non-rodents	124361	118854
30323795	MGYA00326930	SRR7704549	Feces	Uninfected	Natural	No	Human (Homo sapiens)	Non-rodents	117726	112315
30323795	MGYA00326931	SRR7704548	Feces	Infected	Natural	Clonorchis sinensis	Human (Homo sapiens)	Non-rodents	117928	114368
30323795	MGYA00326932	SRR7704547	Feces	Uninfected	Natural	No	Human (Homo sapiens)	Non-rodents	125868	120247
30323795	MGYA00326933	SRR7704546	Feces	Uninfected	Natural	No	Human (Homo sapiens)	Non-rodents	132005	125702
30323795	MGYA00326934	SRR7704545	Feces	Uninfected	Natural	No	Human (Homo sapiens)	Non-rodents	113123	107908
30323795	MGYA00326935	SRR7704544	Feces	Uninfected	Natural	No	Human (Homo sapiens)	Non-rodents	130155	123935
30323795	MGYA00326936	SRR7704543	Feces	Infected	Natural	Clonorchis sinensis	Human (Homo sapiens)	Non-rodents	111234	108824
30323795	MGYA00326937	SRR7704542	Feces	Infected	Natural	Clonorchis sinensis	Human (Homo sapiens)	Non-rodents	95988	93381
30323795	MGYA00326938	SRR7704541	Feces	Infected	Natural	Clonorchis sinensis	Human (Homo sapiens)	Non-rodents	101778	99415
30323795	MGYA00326939	SRR7704540	Feces	Infected	Natural	Clonorchis sinensis	Human (Homo sapiens)	Non-rodents	95045	92753
30323795	MGYA00326940	SRR7704539	Feces	Uninfected	Natural	No	Human (Homo sapiens)	Non-rodents	120295	117485
30323795	MGYA00326941	SRR7704537	Feces	Uninfected	Natural	No	Human (Homo sapiens)	Non-rodents	125516	122288
30323795	MGYA00326942	SRR7704536	Feces	Uninfected	Natural	No	Human (Homo sapiens)	Non-rodents	120913	118250
30323795	MGYA00326943	SRR7704538	Feces	Uninfected	Natural	No	Human (Homo sapiens)	Non-rodents	113597	110797
30323795	MGYA00326944	SRR7704533	Feces	Infected	Natural	Clonorchis sinensis	Human (Homo sapiens)	Non-rodents	96722	94247
30323795	MGYA00326945	SRR7704534	Feces	Uninfected	Natural	No	Human (Homo sapiens)	Non-rodents	122026	115937
30323795	MGYA00326946	SRR7704532	Feces	Infected	Natural	Clonorchis sinensis	Human (Homo sapiens)	Non-rodents	95631	93542
30323795	MGYA00326947	SRR7704535	Feces	Uninfected	Natural	No	Human (Homo sapiens)	Non-rodents	112401	107197
30323795	MGYA00326948	SRR7704531	Feces	Infected	Natural	Clonorchis sinensis	Human (Homo sapiens)	Non-rodents	122860	119846
30323795	MGYA00326949	SRR7704529	Feces	Infected	Natural	Clonorchis sinensis	Human (Homo sapiens)	Non-rodents	112459	110004
30323795	MGYA00326950	SRR7704530	Feces	Infected	Natural	Clonorchis sinensis	Human (Homo sapiens)	Non-rodents	91671	89145
30323795	MGYA00326951	SRR7704525	Feces	Infected	Natural	Clonorchis sinensis	Human (Homo sapiens)	Non-rodents	97739	95111
30323795	MGYA00326952	SRR7704528	Feces	Infected	Natural	Clonorchis sinensis	Human (Homo sapiens)	Non-rodents	112824	110138
30323795	MGYA00326953	SRR7704527	Feces	Infected	Natural	Clonorchis sinensis	Human (Homo sapiens)	Non-rodents	115953	112832
30323795	MGYA00326954	SRR7704524	Feces	Infected	Natural	Clonorchis sinensis	Human (Homo sapiens)	Non-rodents	105041	102113
30323795	MGYA00326955	SRR7704526	Feces	Infected	Natural	Clonorchis sinensis	Human (Homo sapiens)	Non-rodents	107929	105433
30323795	MGYA00326956	SRR7704522	Feces	Uninfected	Natural	No	Human (Homo sapiens)	Non-rodents	123912	120751
30323795	MGYA00326957	SRR7704523	Feces	Uninfected	Natural	No	Human (Homo sapiens)	Non-rodents	88524	85828
30323795	MGYA00326958	SRR7704521	Feces	Uninfected	Natural	No	Human (Homo sapiens)	Non-rodents	118850	116163
30323795	MGYA00326959	SRR7704520	Feces	Uninfected	Natural	No	Human (Homo sapiens)	Non-rodents	120005	117518
30323795	MGYA00326960	SRR7704515	Feces	Infected	Natural	Clonorchis sinensis	Human (Homo sapiens)	Non-rodents	111704	108629
30323795	MGYA00326961	SRR7704518	Feces	Uninfected	Natural	No	Human (Homo sapiens)	Non-rodents	119290	113594
30323795	MGYA00326962	SRR7704519	Feces	Uninfected	Natural	No	Human (Homo sapiens)	Non-rodents	110127	105314
30323795	MGYA00326963	SRR7704516	Feces	Uninfected	Natural	No	Human (Homo sapiens)	Non-rodents	116004	113360
30323795	MGYA00326964	SRR7704514	Feces	Infected	Natural	Clonorchis sinensis	Human (Homo sapiens)	Non-rodents	119411	116605
30323795	MGYA00326965	SRR7704517	Feces	Uninfected	Natural	No	Human (Homo sapiens)	Non-rodents	117862	112723
30323795	MGYA00326966	SRR7704513	Feces	Infected	Natural	Clonorchis sinensis	Human (Homo sapiens)	Non-rodents	101007	98201
30323795	MGYA00326967	SRR7704511	Feces	Uninfected	Natural	No	Human (Homo sapiens)	Non-rodents	117185	114446
30323795	MGYA00326968	SRR7704510	Feces	Infected	Natural	Clonorchis sinensis	Human (Homo sapiens)	Non-rodents	116794	113651
30323795	MGYA00326969	SRR7704512	Feces	Uninfected	Natural	No	Human (Homo sapiens)	Non-rodents	113456	111023
30323795	MGYA00326970	SRR7704505	Feces	Uninfected	Natural	No	Human (Homo sapiens)	Non-rodents	130740	125112
30323795	MGYA00326971	SRR7704508	Feces	Uninfected	Natural	No	Human (Homo sapiens)	Non-rodents	167075	159900
30323795	MGYA00326972	SRR7704506	Feces	Uninfected	Natural	No	Human (Homo sapiens)	Non-rodents	122579	117095
30323795	MGYA00326973	SRR7704507	Feces	Uninfected	Natural	No	Human (Homo sapiens)	Non-rodents	159267	152415
30323795	MGYA00326974	SRR7704509	Feces	Uninfected	Natural	No	Human (Homo sapiens)	Non-rodents	113600	110353
30323795	MGYA00326975	SRR7704504	Feces	Uninfected	Natural	No	Human (Homo sapiens)	Non-rodents	100964	96529
30323795	MGYA00326976	SRR7704503	Feces	Uninfected	Natural	No	Human (Homo sapiens)	Non-rodents	120481	115020
30323795	MGYA00326977	SRR7704501	Feces	Uninfected	Natural	No	Human (Homo sapiens)	Non-rodents	106694	102251
30323795	MGYA00326978	SRR7704502	Feces	Uninfected	Natural	No	Human (Homo sapiens)	Non-rodents	112206	107862
30323795	MGYA00326979	SRR7704498	Feces	Uninfected	Natural	No	Human (Homo sapiens)	Non-rodents	124110	118309
30323795	MGYA00326980	SRR7704500	Feces	Infected	Natural	Clonorchis sinensis	Human (Homo sapiens)	Non-rodents	144595	141472
30323795	MGYA00326981	SRR7704499	Feces	Infected	Natural	Clonorchis sinensis	Human (Homo sapiens)	Non-rodents	120332	117467
30323795	MGYA00326982	SRR7704497	Feces	Infected	Natural	Clonorchis sinensis	Human (Homo sapiens)	Non-rodents	121081	117127
30323795	MGYA00326983	SRR7704496	Feces	Infected	Natural	Clonorchis sinensis	Human (Homo sapiens)	Non-rodents	102058	99120
30323795	MGYA00326984	SRR7704495	Feces	Uninfected	Natural	No	Human (Homo sapiens)	Non-rodents	114506	109885
30323795	MGYA00326985	SRR7704494	Feces	Infected	Natural	Clonorchis sinensis	Human (Homo sapiens)	Non-rodents	110229	107275
30323795	MGYA00326986	SRR7704493	Feces	Infected	Natural	Clonorchis sinensis	Human (Homo sapiens)	Non-rodents	109205	107006
30323795	MGYA00326987	SRR7704491	Feces	Uninfected	Natural	No	Human (Homo sapiens)	Non-rodents	112303	107447
30323795	MGYA00326988	SRR7704492	Feces	Infected	Natural	Clonorchis sinensis	Human (Homo sapiens)	Non-rodents	102856	99949
30323795	MGYA00326989	SRR7704490	Feces	Infected	Natural	Clonorchis sinensis	Human (Homo sapiens)	Non-rodents	117781	114639
30323795	MGYA00326990	SRR7704488	Feces	Infected	Natural	Clonorchis sinensis	Human (Homo sapiens)	Non-rodents	113311	110732
30323795	MGYA00326991	SRR7704489	Feces	Infected	Natural	Clonorchis sinensis	Human (Homo sapiens)	Non-rodents	105871	103481
30323795	MGYA00326992	SRR7704487	Feces	Infected	Natural	Clonorchis sinensis	Human (Homo sapiens)	Non-rodents	100756	98114
30323795	MGYA00326993	SRR7704486	Feces	Infected	Natural	Clonorchis sinensis	Human (Homo sapiens)	Non-rodents	98996	96011
30323795	MGYA00326994	SRR7704484	Feces	Infected	Natural	Clonorchis sinensis	Human (Homo sapiens)	Non-rodents	115411	112224
30323795	MGYA00326995	SRR7704485	Feces	Uninfected	Natural	No	Human (Homo sapiens)	Non-rodents	102956	98773
30323795	MGYA00326996	SRR7704483	Feces	Infected	Natural	Clonorchis sinensis	Human (Homo sapiens)	Non-rodents	117125	113696
30323795	MGYA00326997	SRR7704481	Feces	Infected	Natural	Clonorchis sinensis	Human (Homo sapiens)	Non-rodents	106237	104031
30323795	MGYA00326998	SRR7704479	Feces	Infected	Natural	Clonorchis sinensis	Human (Homo sapiens)	Non-rodents	110946	108202
30323795	MGYA00326999	SRR7704477	Feces	Infected	Natural	Clonorchis sinensis	Human (Homo sapiens)	Non-rodents	100153	97518
30323795	MGYA00327000	SRR7704480	Feces	Infected	Natural	Clonorchis sinensis	Human (Homo sapiens)	Non-rodents	108682	105794
30323795	MGYA00327001	SRR7704482	Feces	Infected	Natural	Clonorchis sinensis	Human (Homo sapiens)	Non-rodents	134192	131037
30323795	MGYA00327002	SRR7704478	Feces	Infected	Natural	Clonorchis sinensis	Human (Homo sapiens)	Non-rodents	110007	106864
30323795	MGYA00327003	SRR7704476	Feces	Infected	Natural	Clonorchis sinensis	Human (Homo sapiens)	Non-rodents	101981	98847
30323795	MGYA00327004	SRR7704475	Feces	Infected	Natural	Clonorchis sinensis	Human (Homo sapiens)	Non-rodents	112229	109576
30323795	MGYA00327005	SRR7704471	Feces	Infected	Natural	Clonorchis sinensis	Human (Homo sapiens)	Non-rodents	117894	114829
30323795	MGYA00327006	SRR7704474	Feces	Infected	Natural	Clonorchis sinensis	Human (Homo sapiens)	Non-rodents	99232	96136
30323795	MGYA00327007	SRR7704470	Feces	Uninfected	Natural	No	Human (Homo sapiens)	Non-rodents	138871	132739
30323795	MGYA00327008	SRR7704467	Feces	Uninfected	Natural	No	Human (Homo sapiens)	Non-rodents	100188	96026
30323795	MGYA00327009	SRR7704469	Feces	Uninfected	Natural	No	Human (Homo sapiens)	Non-rodents	111443	106415
30323795	MGYA00327010	SRR7704473	Feces	Infected	Natural	Clonorchis sinensis	Human (Homo sapiens)	Non-rodents	106221	103142
30323795	MGYA00327011	SRR7704468	Feces	Uninfected	Natural	No	Human (Homo sapiens)	Non-rodents	119642	114369
30323795	MGYA00327012	SRR7704472	Feces	Infected	Natural	Clonorchis sinensis	Human (Homo sapiens)	Non-rodents	91167	88811
30323795	MGYA00327013	SRR7704466	Feces	Infected	Natural	Clonorchis sinensis	Human (Homo sapiens)	Non-rodents	96562	93690
30323795	MGYA00327014	SRR7704465	Feces	Infected	Natural	Clonorchis sinensis	Human (Homo sapiens)	Non-rodents	127090	122228
30643702	MGYA00328607	SRR7747933	Feces	Uninfected	Natural	No	Human (Homo sapiens)	Non-rodents	15975	15588
30643702	MGYA00328608	SRR7747932	Feces	Infected	Natural	Blastocystis spp.; Ascaris lumbricoides; Trichuris trichiura	Human (Homo sapiens)	Non-rodents	23392	22769
30643702	MGYA00328609	SRR7747931	Feces	Infected	Natural	Giardia intestinalis; Ascaris lumbricoides; Trichuris trichiura	Human (Homo sapiens)	Non-rodents	69621	67682
30643702	MGYA00328610	SRR7747930	Feces	Uninfected	Natural	No	Human (Homo sapiens)	Non-rodents	25010	24385
30643702	MGYA00328611	SRR7747929	Feces	Infected	Natural	Giardia intestinales; Chilomastix mesnilii; Ascaris lumbricoides; Trichuris trichiura	Human (Homo sapiens)	Non-rodents	25577	24691
30643702	MGYA00328612	SRR7747928	Feces	Infected	Natural	Cryptosporidium	Human (Homo sapiens)	Non-rodents	26384	25742
30643702	MGYA00328613	SRR7747927	Feces	Infected	Natural	Entamoeba h/d/m; Blastocystis spp; Ascaris lumbricoides; Trichuris trichiura	Human (Homo sapiens)	Non-rodents	22157	21526
30643702	MGYA00328614	SRR7747926	Feces	Infected	Natural	Giardia intestinalis	Human (Homo sapiens)	Non-rodents	7148	6848
30643702	MGYA00328615	SRR7747925	Feces	Uninfected	Natural	No	Human (Homo sapiens)	Non-rodents	9229	8866
30643702	MGYA00328616	SRR7747924	Feces	Infected	Natural	Cryptosporidium	Human (Homo sapiens)	Non-rodents	21335	20765
30643702	MGYA00328617	SRR7747923	Feces	Infected	Natural	Cryptosporidium	Human (Homo sapiens)	Non-rodents	18848	18349
30643702	MGYA00328618	SRR7747922	Feces	Infected	Natural	Blastocystis spp; Ascaris lumbricoides; Enterobius vermicularis	Human (Homo sapiens)	Non-rodents	15615	15217
30643702	MGYA00328619	SRR7747921	Feces	Infected	Natural	Giardia intestinalis	Human (Homo sapiens)	Non-rodents	10939	10451
30643702	MGYA00328620	SRR7747920	Feces	Uninfected	Natural	No	Human (Homo sapiens)	Non-rodents	11612	11193
30643702	MGYA00328621	SRR7747919	Feces	Infected	Natural	Cryptosporidium	Human (Homo sapiens)	Non-rodents	12435	12117
30643702	MGYA00328622	SRR7747918	Feces	Infected	Natural	Giardia intestinalis	Human (Homo sapiens)	Non-rodents	9674	9275
30643702	MGYA00328623	SRR7747917	Feces	Infected	Natural	Giardia intestinalis	Human (Homo sapiens)	Non-rodents	8200	7887
30643702	MGYA00328624	SRR7747916	Feces	Infected	Natural	Giardia intestinalis	Human (Homo sapiens)	Non-rodents	21129	20581
30643702	MGYA00328625	SRR7747915	Feces	Infected	Natural	Entamoeba hartmanni; Giardia intestinalis; Blastocystis spp; Ascaris lumbricoides	Human (Homo sapiens)	Non-rodents	22155	21549
30643702	MGYA00328626	SRR7747914	Feces	Uninfected	Natural	No	Human (Homo sapiens)	Non-rodents	4515	4294
30643702	MGYA00328627	SRR7747913	Feces	Infected	Natural	Cryptosporidium	Human (Homo sapiens)	Non-rodents	24092	23400
30643702	MGYA00328628	SRR7747912	Feces	Uninfected	Natural	No	Human (Homo sapiens)	Non-rodents	22457	21869
26853110	MGYA00363614	SRR8512714	Abomasum	Infected	Experimental	Haemonchus contortus	Alpine goat (Capra aegagrus hircus)	Non-rodents	207854	204739
26853110	MGYA00363615	SRR8512715	Abomasum	Infected	Experimental	Haemonchus contortus	Alpine goat (Capra aegagrus hircus)	Non-rodents	269896	267504
26853110	MGYA00363616	SRR8512716	Abomasum	Infected	Experimental	Haemonchus contortus	Alpine goat (Capra aegagrus hircus)	Non-rodents	242801	240007
26853110	MGYA00363617	SRR8512717	Abomasum	Infected	Experimental	Haemonchus contortus	Alpine goat (Capra aegagrus hircus)	Non-rodents	209418	207411
26853110	MGYA00363618	SRR8512718	Abomasum	Infected	Experimental	Haemonchus contortus	Alpine goat (Capra aegagrus hircus)	Non-rodents	259800	257230
26853110	MGYA00363619	SRR8512719	Abomasum	Infected	Experimental	Haemonchus contortus	Alpine goat (Capra aegagrus hircus)	Non-rodents	288595	285518
26853110	MGYA00363620	SRR8512720	Abomasum	Infected	Experimental	Haemonchus contortus	Alpine goat (Capra aegagrus hircus)	Non-rodents	406658	401895
26853110	MGYA00363621	SRR8512721	Abomasum	Infected	Experimental	Haemonchus contortus	Alpine goat (Capra aegagrus hircus)	Non-rodents	334180	330885
26853110	MGYA00363622	SRR8512722	Abomasum	Infected	Experimental	Haemonchus contortus	Alpine goat (Capra aegagrus hircus)	Non-rodents	208871	206890
26853110	MGYA00363623	SRR8512723	Abomasum	Infected	Experimental	Haemonchus contortus	Alpine goat (Capra aegagrus hircus)	Non-rodents	290946	287089
26853110	MGYA00363624	SRR8512725	Abomasum	Uninfected	Experimental	No	Alpine goat (Capra aegagrus hircus)	Non-rodents	252593	249560
26853110	MGYA00363625	SRR8512726	Abomasum	Uninfected	Experimental	No	Alpine goat (Capra aegagrus hircus)	Non-rodents	316761	313491
26853110	MGYA00363626	SRR8512727	Abomasum	Uninfected	Experimental	No	Alpine goat (Capra aegagrus hircus)	Non-rodents	249463	244382
26853110	MGYA00363627	SRR8512728	Abomasum	Infected	Experimental	Haemonchus contortus	Alpine goat (Capra aegagrus hircus)	Non-rodents	211966	208593
26853110	MGYA00363628	SRR8512730	Abomasum	Infected	Experimental	Haemonchus contortus	Alpine goat (Capra aegagrus hircus)	Non-rodents	210864	206783
26853110	MGYA00363629	SRR8512731	Abomasum	Infected	Experimental	Haemonchus contortus	Alpine goat (Capra aegagrus hircus)	Non-rodents	160725	159008
26853110	MGYA00363630	SRR8512732	Abomasum	Uninfected	Experimental	No	Alpine goat (Capra aegagrus hircus)	Non-rodents	394444	389445
